# Supplementary material for: Low‐density lipoprotein receptor‐related protein 6 regulates alternative pre‐mRNA splicing
Source: J Cell Mol Med. 2018 Aug 1;22(10):4653–63. doi: 10.1111/jcmm.13682 (PMC6156287; doi:10.1111/jcmm.13682)
Supplement: Supplementary file 1 [file JCMM-22-4653-s001.xlsx]

## Sheet: RIP
RIP assays RT-PCR primers
	F-sequence (5’®3’)	R-sequence (5’®3’)
U1(rat)	TACTTACCTGGCAGGGGAGATAC	GAACGCAGTCCCCCACTAC
U2(rat)	CTCGGCCTTTTGGCTAAGAT	ACTGCAATACCAGGTCGATG
U4(rat)	TGCAGTGGCAGTATCGTAGC	AAAATTGCCAATGCCGACTA
U5(rat)	CTCTGGTTTCTCTTCAGATCGT	GCTCAAGACAAGGCCTCAAA
U6(rat)	TGCTTCGGCAGCACATATAC	AAAATATGGAACGCTTCACGA
ITGB1-D(rat)	CGTGGTTGCCGGAATTGTT	ACCAGCTTTACGTCCATAGTTTG
ITGB1-Pre-mRNA(human)	TGGCCTTGCATTACTGCTGA	AGCCACTTTGCTTTTTGGATG

## Sheet: ITGB1A and 1D
Primer sequences for ITGB1A and ITGB1D producted from the minigene
	F-sequence (5’®3’)	R-sequence (5’®3’)
mini-1A+1D (human)	TCATGACAGAAGGGAGTTTGCT	CCACAGTTGTTACGGCACTCTTA
Primer sequences for endogenous ITGB1A and ITGB1D
	F-sequence (5’®3’)	R-sequence (5’®3’)
ITGB1-A+D (rat/mouse)	TTGTGGAGACTCCAGACTGTCCTACT	TCATTTTCCCTCATACTTCGGATT

## Sheet: RT-PCR
RT-PCR primers
	F-sequence (5’®3’)	R-sequence (5’®3’)
PTBP1(rat)	GACGTGCTGCACCAGATCTTC	GCATACGGAGAGGCTGACATTA
LRP6(rat/mouse/human)	GGCGGTGTGATGGGTTTACT	CTGTAGGATGGTGGTGGGTTC
18s rRNA（rat）	GCAATTATTCCCCATGAACG	GGCCTCACTAAACCATCCAA
integrin β1（rat）	AATGTTTCAGTGCAGAGCC	TTGGGATGATGTCGGGAC
β-catenin(human)	CATCTACACAGTTTGATGCTGCT	GCAGTTTTGTCAGTTCAGGGA
β-catenin(rat)	ATGCCGTTCGCCTTCATTA	GGACCCCTGCAGCTACTCTTT
β-catenin(mouse)	ATGGAGCCGGACAGAAAAGC	CTTGCCACTCAGGGAAGGA
GAPDH(human)	GAAGGTGAAGGTCGGAGTC	GAAGATGGTGATGGGATTTC
GAPDH(rat)	AGTTCAACGGCACAGTCAAG	TACTCAGCACCAGCATCACC
GAPDH(mouse)	AGGTCGGTGTGAACGGATTTG	TGTAGACCATGTAGTTGAGGTCA
β-actin(rat)	ATGGATGACGATATCGCTG	ATGAGGTAGTCTGTCAGGT
ITGB1D (rat)	CGTGGTTGCCGGAATTGTT	ACCAGCTTTACGTCCATAGTTTG
Troponin T (mouse)	CCTGTGGTGCCTCCTTTGATT	TGCGGTCTTTTAGTGCAATGAG
α-actin (mouse)	AGATTGTGCGCGACATCAAAG	GCAGACTCCATACCGATAAAGGA
MLC3(mouse)	AGTGCTGACCAGATTGCCG	TCATGGGCAGAAACTGTTCAAA
MyHC(mouse)	TGGAGGGTGAGGTAGAGAGTG	TTGGATAGATTTGTGTTGGATTG

## Sheet: Silencing sequences
SiRNA Sequence
	Sense 5'®3'	Antisense 5'®3'
si-Lrp6 (rat)	GGCAGACACAGGAACAAAUdTdT	AUUUGUUCCUGUGUCUGCCdTdT
si-Lrp6(human)	ACAUUGUUCUGCAGUUAGCdTdT	GCUAACUGCAGAACAAUGUdTdT
si-β-catenin(human)	GCUGAAACAUGCAGUUGUAdTdT	UACAACUGCAUGUUUCAGCdTdT
si-β-catenin(rat)	GAGACUGCCUUCAGAUCUUdTdT	AAGAUCUGAAGGCAGUCUCdTdT
si-β-catenin(mouse)	GCACCAUGCAGAAUACAAAdTdT	UUUGUAUUCUGCAUGGUGCdTdT
si-hnRNP-A1(rat)	GAAGAGUUGUGGAACCUAA dTdT	UUAGGUUCCACAACUCUUCdTdT
si-Ptbp1(rat)	GCACAGUCCUGAAGAUCAUdTdT	AUGAUCUUCAGGACUGUGCdTdT
Scramble siRNA	UUCUCCGAACGUGUCACGUdTdT	ACGUGACACGUUCGGAGAAdTdT

## Sheet: vector construction
vector construction primers
plasmids name	primer F-sequence (5’®3’)	primer R-sequence (5’®3’)
pcDNA3.1-flag-Lrp6-P1E1P2E2	CGGGATCCATGGGGGCCGTCCTGAGGAG	GCTCTAGAGACAATGCAGGTCTTCATGTCACTGATGA
pcDNA3.1-flag-Lrp6-P3E3P4E4	CGGGATCCCCAGAGGCTTTCCTTTTGTTTT	GCTCTAGAACATGATAGCTCATCTTGAAGTAGAACC
pcDNA3.1-flag-Lrp6-ICD	CGGGATCCGGAGAACCTCCAACATGTTCTCCT	GCTCTAGAGGAGGAGTCTGTACAGGGAGAGGG
pcDNA3.1-flag-Lrp6	CGGGATCCATGGGGGCCGTCCTGAGGAG	GCTCTAGAGGAGGAGTCTGTACAGGGAGAGGG
pCMV6-entry-U1 (rat)	GCCGCGATCGCGATACTTACCTGGCAGGGGAGATACC	CCGCTCGAGCAGGGGAGAGCGCGAACGCAGTC
pCMV6-entry-U2 (rat)	GCCGCGATCGCGATCGCTTCTCGGCCTTTTGGCTAAG	CCGCTCGAGTGGTGCACCGTTCCTGGAGGTACT
pCMV6-entry-U4 (rat)	GCCGCGATCGCGAACTTTGCAGTGGCAGTATCGT	CCGCTCGAGCAGTCTCCGTAGAGACAAAAATTGC
pCMV6-entry-U5 (rat)	GCCGCGATCGCATACTCTGGTTTCTCTTCAGATCGTA	CCGCTCGAGAGCCTTGCTCAAGACAAGGCCTCA
pCMV6-entry-U6 (rat)	GCCGCGATCGCGGTGCCTGCTTCGGCAGCACATATA	CCGCTCGAGAAAATATGGAACGCTTCACGAAT
human pGL3-ITGB1 promoter	CCGGAGCTCTGAACAATGGTAAAACCGATACCTTTAAAATTCAA	CCGCTCGAGCTGCGCTTGCCCAGCCCGGCGGGAGACCGCA
pCMV6-entry-NLS-GFP-ICDWT/LCDMut	GAGCTGTACAAGGGAGAACCTCCAACATGTTCTCCTCAGCAGTTT	GCGGCCGCTTTAGGAGGAGTCTGTACAGGGAGAGGGTGGCGGTGGG
pCMV6-entry-mini-fragment-1	GCCGCGATCGCCATTATTACCTTCTTATTTTCCAGAGT	TGTGAGTTTTTGTTTTAAAGAAAGAAGCAG
pCMV6-entry-mini-fragment-2	CTTTAAAACA AAAACTCACA GAACTATGTA	TCAAAACGGGTTATGAGGATTAGAGCTGAC
pCMV6-entry-mini-fragment-3	ATCCTCATAACCCGTTTTGATTAGCAGGCG	CCGCTCGAGTCAATCGCTATAGAAATATCACTTAATCCA
pCMV6-entry-mini	GCCGCGATCGCCATTATTACCTTCTTATTTTCCAGAGT	CCGCTCGAGTCAATCGCTATAGAAATATCACTTAATCCA
pCMV6-entry-M1	ATGTTTCCTTTCTACGGACGTAAAGCT	TAGAAAGGAAACATGAAATTATTAATAGGACTCTTGT
pCMV6-entry-M2	AATTTCAACAATCCAAACTACGGAC	GGATTGTTGAAATTATTAATAGGACTCTTGTA
pCMV6-entry-M3	ATGGAAACTACGGACGTAAAGCTGGTC	GTCCGTAGTTTCCATTCTTGAAATTATTAATAGGA
pCMV6-entry-M4	AACCAAACTACGGACGTAAAGCTGGTCT	GTCCGTAGTTTGGTTTCTTGAAATTATTAATAGGA
pCMV6-entry-M5	AAGTAGGGAGGTAAAGCTGGTCTCTAAATTG	TTACCTCCCTACTTTGGATTCTTGAAATTAC
pCMV6-entry-M6	AACTTCGGTCGTAAAGCTGGTC	TTACGACCGAAGTTTGGATTCTT
pCMV6-entry-M7	AACAACGGACGAAAAGCTGGTC	TTTCGTCCGTTGTTTGGATTCTT
pCMV6-entry-M8	AACTACCCACCTAAAGCTGGTCTCTAAATTG	TTAGGTGGGTAGTTTGGATTCTTGAAATTATT
pCMV6-entry-Mut-reporter-1	AAAATCGAGTCCTATTAATAATTTCAAGA	GGACTCGATTTTCTTGCTAAAGTAAA
pCMV6-entry-Mut-reporter-2	TTACAAAATAATTTCAAGAATCCAAA	ATTATTTTGTAAATCGGATTTTCTTG
pCMV6-entry-Mut-reporter-3	CCTATTAGAATCCAAA CTACGGACG	GATTCTAATAGGACTCTTGTAAATCGGA
pCMV6-entry-Mut-reporter-4	ATTTCACTACGGACGTAAAGCTG	CCGTAGTGAAATTATTAATAGGACTCTTG
pCMV6-entry-Mut-reporter-5	TCCAAAAAAGCTGGTCTCTAAATT	AGCTTTTTTGGATTCTTGAAATTATTAAT
pCMV6-entry-Mut-reporter-6	GGACGTTCTAAATTGCCGTTCGTAT	TTTAGAACGTCCGTAGTTTGGATTCTTG

## Sheet: RNA-seq validation
PCR primers
	F-sequence (5’®3’)	R-sequence (5’®3’)
apla2(Rat)	ATGGACCAGTTTACCTCCTCCA	CCTTTTCTTCTGCACCAATCAG
PLOD2(Rat)	GCGTGATAAGTTGGATCCCGAC	CTGCCAGAGGTCATTGTTGAGATG
FN1-1(Rat)	GAAGTGGTTCATGCCGATCAGAG	CTCTGCCACATCCTCCTCGTTC
MACF1(Rat)	GTAAAGGAGTGCTGGT	ACCACTGTAATACAGAGCTCGCC
FN1-2(Rat)	CCGAGTACACCATCTATGTCATCGC	AGTGCCAACAGGTTGGCATGA
Mbnl1(Rat)	CAGCAGAAGAACATGGCCATGC	GACCAACATTGGTGCAGTCGG
