# Supplementary material for: Low‐density lipoprotein receptor‐related protein 6 regulates alternative pre‐mRNA splicing
Source: J Cell Mol Med. 2018 Aug 1;22(10):4653–63. doi: 10.1111/jcmm.13682 (PMC6156287; doi:10.1111/jcmm.13682)
Supplement: Supplementary file 2 [file JCMM-22-4653-s002.xlsx]

## Sheet: NRCMS
AccID	Strand	KeggID	Description	Location	Exon_Number	Adjusted_PValue	Splicing type	cell type
RT1-CE1	-	rno:309603	MHC class Ib alpha chain	chr20:4674540-4674607	9	7.62951e-77	AltEnd	NRCMS
Slmap	-	rno:290533	Sarcolemmal membrane-associated protein	chr16:2128281-2128403	19	3.11505e-58	Cassette	NRCMS
Atp5c1	+	rno:116550	ATP synthase subunit gamma, mitochondrial	chr17:72230811-72230847	9	5.32912e-46	Cassette	NRCMS
Sptan1	+	rno:64159	Alpha II spectrin	chr3:8582820-8582834	37	1.06858e-42	Cassette	NRCMS
Rpl27a	+	rno:293418	60S ribosomal protein L27a	chr1:174132828-174133086	1	1.75147e-36	A5SS	NRCMS
Ryr2	-	rno:689560	Ryanodine receptor 2	chr17:65625419-65625455	71-72	4.2757e-36	Cassette	NRCMS
Gsn	+	rno:296654	Gelsolin	chr3:14482585-14482655	4	2.98014e-32	Cassette	NRCMS
Parvb	+	rno:362973	Parvb protein	chr7:125270576-125271190	16-17	8.62848e-32	MXE	NRCMS
Postn	+	rno:361945	Protein Postn	chr2:143682736-143682819	21	4.35077e-29	Cassette	NRCMS
Postn	+	rno:361945	Protein Postn	chr2:143677496-143677576	17	1.54944e-25	Cassette	NRCMS
Cystm1	+	rno:100363310	Protein Cystm1	chr18:29171047-29171127	1-2	6.03744e-24	AltStart	NRCMS
Ndrg4	-	rno:64457	Protein NDRG4	chr19:9768942-9768980	19	6.66564e-22	Cassette	NRCMS
Slc25a3	-	rno:245959	Solute carrier family 25 (Mitochondrial carrier; adenine nucleotide translocator), member 3, isoform CRA_c	chr7:31821956-31822367	4	4.41299e-21	MXE	NRCMS
Esyt2	+	rno:299488	Protein Esyt2	chr6:144230829-144230891	11-12	1.01806e-20	Cassette	NRCMS
Rai14	-	rno:294804	Ankycorbin	chr2:60562423-60562509	14	7.78408e-20	Cassette	NRCMS
Raly	+	rno:296301	Protein Raly	chr3:150380616-150380663	6	9.45325e-20	Cassette	NRCMS
Ak1	+	rno:24183	Adenylate kinase isoenzyme 1	chr3:11649573-11649653	before first	1.18949e-19	AltStart	NRCMS
Fn1	-	rno:25661	Fibronectin	chr9:78928841-78928936	26	3.09813e-18	Cassette	NRCMS
RT1-CE1	-	rno:309603	MHC class Ib alpha chain	chr20:4674979-4675059	8-9	3.60986e-17	AltStart	NRCMS
Npm1	-	rno:25498	Nucleophosmin	chr10:18082930-18083255	10	4.48123e-17	AltEnd	NRCMS
Tuba1a	-	rno:64158	Tubulin alpha-1A chain	chr7:140638760-140638776	3	2.60746e-16	A3SS	NRCMS
Mef2d	+	rno:81518	Myocyte-specific enhancer factor 2D	chr2:187531460-187531480	9	2.713e-16	Cassette	NRCMS
Ak6	+		Adenylate kinase isoenzyme 6	chr2:30664695-30664775	1-2	1.87536e-15	AltStart	NRCMS
H2afy	+	rno:29384	Core histone macro-H2A.1	chr17:9328643-9328733	8	2.00113e-15	MXE	NRCMS
Cox5b	+	rno:94194	Cytochrome c oxidase subunit 5B, mitochondrial	chr9:43261340-43261420	3-4	4.18309e-15	AltEnd	NRCMS
Clta	+	rno:83800	Clathrin light chain A	chr5:59507705-59507740	6	4.39839e-15	Cassette	NRCMS
Dync1i2	+	rno:116659	Cytoplasmic dynein 1 intermediate chain 2	chr3:57837627-57837686	6	6.61779e-15	Cassette	NRCMS
H2afy	+	rno:29384	Core histone macro-H2A.1	chr17:9326795-9326894	7	8.10873e-15	Cassette	NRCMS
Srrm1	-	rno:313620	Srrm1 protein	chr5:153702581-153702710	4-5	1.68864e-14	Cassette	NRCMS
Fam168b	-	rno:690188	Myelin-associated neurite-outgrowth inhibitor	chr9:41305111-41305191	9	2.69892e-14	AltEnd	NRCMS
Hmgn3	-	rno:113990	High mobility group nucleosome-binding domain-containing protein 3	chr8:90628911-90629094	6	9.25173e-14	Cassette	NRCMS
Cacna1c	-	rno:24239	L-type calcium channel alpha-1 subunit	chr4:150681903-150682672	35	1.01715e-13	MXE	NRCMS
Tesc	-	rno:288689	Protein Tesc	chr12:44154321-44154516	2-3	1.09892e-13	Cassette	NRCMS
Ddr2	-	rno:685781	Protein Ddr2	chr13:88361163-88361210	8-9	1.15223e-13	Cassette	NRCMS
Mlip	-	rno:681849	muscular LMNA-interacting protein	chr8:84461316-84461399	8	1.71145e-13	Cassette	NRCMS
Ncam1	-	rno:24586	Neural cell adhesion molecule 1	chr8:53874919-53874933	15	2.26698e-13	Cassette_multi	NRCMS
Map4k4	+	rno:301363	Mitogen-activated protein kinase kinase kinase kinase 4	chr9:46756871-46759402	15	2.3552e-13	MXE	NRCMS
Fn1	-	rno:25661	Fibronectin	chr9:78918304-78918573	34	3.38915e-13	Cassette	NRCMS
Inpp4b	-	rno:116699	Type II inositol 3,4-bisphosphate 4-phosphatase	chr19:29669582-29669662	21-22	1.0466e-12	AltStart	NRCMS
Usp25	+	rno:304150	Ubiquitin carboxyl-terminal hydrolase	chr11:15487866-15487900	7	1.12179e-12	Cassette	NRCMS
Spag9	+	rno:360600	Protein Spag9	chr10:81815435-81815473	30	1.97323e-12	Cassette	NRCMS
Myh6	-	rno:29556	Myosin-6	chr15:33615147-33615253	25	2.21936e-12	IR	NRCMS
LOC360231	+		MHC class I RT1.O type 149 processed pseudogene	chr20:3249356-3249436	5-6	2.27772e-12	AltStart	NRCMS
Slmap	-	rno:290533	Sarcolemmal membrane-associated protein	chr16:2157504-2158022	14	3.43986e-12	MXE	NRCMS
Ak1	+	rno:24183	Adenylate kinase isoenzyme 1	chr3:11651898-11652187	1	3.63655e-12	MXE	NRCMS
Ptprd	-	rno:313278	Protein Ptprd	chr5:92962807-92962848	22	3.76431e-12	Cassette	NRCMS
LOC361635	+	rno:361635	UPF0505 protein C16orf62 homolog	chr1:188507602-188507682	22	6.53829e-12	Cassette	NRCMS
Aplp2	-	rno:64312	Amyloid-like protein 2	chr8:32305114-32305149	13	8.09405e-12	Cassette	NRCMS
Pdgfrb	+	rno:24629	Receptor protein-tyrosine kinase	chr18:56395242-56396649	18	8.82242e-12	MXE	NRCMS
Prune2	-	rno:293823	Protein prune homolog 2	chr1:236684255-236684302	14	9.46183e-12	Cassette	NRCMS
Sorbs2	-	rno:114901	Sorbin and SH3 domain-containing protein 2	chr16:49707670-49707762	4	1.11577e-11	Cassette	NRCMS
Isy1	-	rno:362394	Pre-mRNA-splicing factor ISY1 homolog	chr4:119734279-119734359	5-6	1.16327e-11	AltEnd	NRCMS
Trim35	+	rno:498538	Tripartite motif protein 35	chr15:42972571-42972593	4	1.35443e-11	Cassette	NRCMS
Tpd52l1	+	rno:689256	Protein Tpd52l1	chr1:28572282-28572342	7	1.61556e-11	Cassette_multi	NRCMS
Vmp1	-	rno:192129	Vacuole membrane protein 1	chr10:74000092-74000127	2	1.70844e-11	Cassette	NRCMS
Csde1	+	rno:117180	Cold shock domain-containing protein E1	chr2:205535845-205535937	4	1.7266e-11	Cassette	NRCMS
Msi2	-	rno:360596	Protein Msi2	chr10:75853417-75853497	5-6	3.79213e-11	AltStart	NRCMS
LOC360231	+		MHC class I RT1.O type 149 processed pseudogene	chr20:3231920-3232000	5-6	3.90452e-11	AltStart	NRCMS
Mybpc3	+	rno:295929	Myosin-binding protein C, cardiac-type	chr3:79946636-79946638	14	4.06007e-11	Cassette	NRCMS
Add3	+	rno:25230	Gamma-adducin	chr1:273959101-273959196	18	4.10847e-11	Cassette	NRCMS
Cap1	-	rno:64185	Adenylyl cyclase-associated protein 1	chr5:140578233-140578281	1-2	5.70306e-11	A5SS	NRCMS
Capzb	+	rno:298584	F-actin-capping protein subunit beta	chr5:157739501-157739613	11	6.23836e-11	Cassette	NRCMS
Ube2d3	+	rno:81920	Ubiquitin-conjugating enzyme E2 D2	chr2:240652764-240652813	10	7.07483e-11	Cassette	NRCMS
Clstn1	+	rno:313717	Calsyntenin-1	chr5:166594595-166594651	9-10	9.37398e-11	Cassette	NRCMS
RGD1304704	+	rno:302247	similar to Hypothetical protein CGI-99	chr15:4891429-4891509	8-9	1.02388e-10	AltStart	NRCMS
Pdgfrb	+	rno:24629	Receptor protein-tyrosine kinase	chr18:56397810-56397969	18-19	1.06507e-10	MXE	NRCMS
Prpf4b	-	rno:291078	Serine/threonine-protein kinase PRP4 homolog	chr17:30687239-30687400	13	1.15326e-10	Cassette	NRCMS
Rbfox2	-	rno:362950	RNA binding protein fox-1 homolog 2	chr7:118165083-118168650	16	1.31215e-10	MXE	NRCMS
Hnrnpf	+	rno:64200	Heterogeneous nuclear ribonucleoprotein F	chr4:149957532-149957612	1-2	1.3697e-10	AltStart	NRCMS
Dlst	+	rno:299201	DLST protein	chr6:108941026-108941074	3	1.6183e-10	Cassette	NRCMS
Lgals3bp	-	rno:245955	Galectin-3-binding protein	chr10:107417492-107417516	5-6	1.70482e-10	Cassette	NRCMS
Dnaja3	-	rno:360481	TID-1 short isoform	chr10:11061479-11061595	11	1.8712e-10	Cassette	NRCMS
Sptan1	+	rno:64159	Alpha II spectrin	chr3:8570629-8570688	23	1.90354e-10	Cassette	NRCMS
Mllt4	-	rno:26955	Afadin	chr1:53780269-53780313	12	2.05559e-10	Cassette	NRCMS
Stx2	+	rno:25130	Syntaxin-2	chr12:31348815-31348895	5-6	2.14991e-10	AltEnd	NRCMS
Mrps21	-	rno:689432	Mitochondrial ribosomal protein S21 (Predicted), isoform CRA_a	chr2:197975300-197975445	3-4	2.18994e-10	Cassette	NRCMS
LOC102556337	+		mitochondrial fission factor-like	chr9:90893519-90893593	7	2.48996e-10	Cassette	NRCMS
Cdk11b	+	rno:252879	Cyclin-dependent kinase 11B	chr5:173052687-173052929	4	2.93762e-10	MXE	NRCMS
Cacna1h	-	rno:114862	Voltage-dependent calcium channel T type alpha 1H subunit domain I-II linker	chr10:14738933-14738950	25	3.11146e-10	Cassette	NRCMS
Pcbp2	+	rno:363005	Pcbp2 protein	chr7:144093235-144093273	13	3.3863e-10	Cassette	NRCMS
Ube2i	-	rno:25573	SUMO-conjugating enzyme UBC9	chr10:14634552-14634619	3	3.44633e-10	AltStart	NRCMS
Plekha7	+	rno:499249	Protein Plekha7	chr1:185510914-185510994	9	3.492e-10	AltEnd	NRCMS
Hmgn3	-	rno:113990	High mobility group nucleosome-binding domain-containing protein 3	chr8:90629215-90629256	5	3.60972e-10	A5SS	NRCMS
Bptf	-		Falz protein	chr10:95251252-95251332	31-32	3.63149e-10	AltEnd	NRCMS
LOC103692031	+			chr4:14071116-14071162	8	3.89916e-10	AltEnd	NRCMS
Tada2a	-	rno:360581	Truncated transcriptional adapter 2-like protein variant 1	chr10:71431403-71431462	4	4.01329e-10	Cassette	NRCMS
Mlip	-	rno:681849	muscular LMNA-interacting protein	chr8:84461132-84461191	9	6.96399e-10	Cassette_multi	NRCMS
Ank3	+	rno:361833	Ankyrin-3	chr20:20236833-20236913	2-3	7.13458e-10	AltStart	NRCMS
Itgb1	+	rno:24511	Integrin beta-1	chr19:61719188-61719268	16	8.09779e-10	Cassette	NRCMS
Tnnt2	+	rno:24837	Cardiac troponin T2	chr13:52679085-52679093	14	8.35434e-10	Cassette	NRCMS
Cnn3	+	rno:54321	Calponin-3	chr2:225027940-225028020	1-2	8.79608e-10	AltStart	NRCMS
Fsd1l	+	rno:313208	Protein Fsd1l	chr5:70497726-70497758	10	8.81495e-10	Cassette	NRCMS
Lrrfip1	+	rno:367314	Leucine-rich repeat flightless-interacting protein 1	chr9:98226671-98226736	11	1.00778e-09	Cassette_multi	NRCMS
Paip2	+	rno:361309	Polyadenylate-binding protein-interacting protein 2	chr18:28398723-28398795	2	1.10625e-09	Cassette_multi	NRCMS
Plekhh2	+	rno:313866	Protein Plekhh2	chr6:7827759-7827878	6	1.36687e-09	AltStart	NRCMS
Nprl3	+	rno:360505	Alpha globin regulatory element containing protein	chr10:15633559-15633597	4	1.38772e-09	Cassette	NRCMS
Obscn	-	rno:338458	Obscurin	chr10:45466199-45466224	11	1.61698e-09	A5SS	NRCMS
LOC103690836	+		dystrophin	chrx:51740555-51740635	4-5	1.87377e-09	AltEnd	NRCMS
Sppl2a	-	rno:311401	Similar to RIKEN cDNA 2010106G01 (Predicted)	chr3:119384321-119384374	12	2.36243e-09	Cassette	NRCMS
Plekha5	+	rno:246237	Protein Plekha5	chr4:174714338-174714355	15	2.40585e-09	Cassette	NRCMS
Naa35	-	rno:64472	N-alpha-acetyltransferase 35, NatC auxiliary subunit	chr17:5432548-5432992	14-15	2.47698e-09	MXE	NRCMS
Hip1	+	rno:192154	Huntingtin interacting protein 1, isoform CRA_a	chr12:24267846-24267926	7	2.95318e-09	Cassette	NRCMS
Mif4gd	-	rno:360659	MIF4G domain-containing protein	chr10:104163992-104164001	1	3.2831e-09	A5SS	NRCMS
Pdgfra	-	rno:25267	Tyrosine-protein kinase receptor	chr14:35556901-35559208	12-13	3.9764e-09	MXE	NRCMS
Akr7a2	+	rno:171445	Aflatoxin B1 aldehyde reductase member 2	chr5:157763314-157763501	2	4.27534e-09	Cassette_multi	NRCMS
LOC100911576	+		heterogeneous nuclear ribonucleoproteins C1/C2-like	chr14:88549945-88549970	4	4.7604e-09	Cassette_multi	NRCMS
Adk	-	rno:25368	Adenosine kinase	chr15:3410195-3410382	2	5.40617e-09	AltStart	NRCMS
Immt	+	rno:312444	MICOS complex subunit Mic60	chr4:99786635-99786685	13-14	5.7088e-09	Cassette	NRCMS
Myo18b	+	rno:304551	Protein Myo18b	chr12:49784969-49785049	9-10	5.90825e-09	AltStart	NRCMS
Gls2	+	rno:192268	Glutaminase liver isoform, mitochondrial	chr7:2619630-2619722	15	5.93277e-09	Cassette	NRCMS
Synpo2l	+	rno:305675	Protein Synpo2l	chr15:4069449-4069529	4-5	6.06487e-09	AltStart	NRCMS
Erbb4	-	rno:59323	Receptor protein-tyrosine kinase	chr9:75258833-75259074	16	6.44911e-09	MXE	NRCMS
Sec24c	-	rno:685144	Protein Sec24c	chr15:4044325-4044393	10	6.69737e-09	Cassette	NRCMS
Banf1	-	rno:114087	Barrier-to-autointegration factor	chr1:220745701-220745794	3	8.55042e-09	AltStart	NRCMS
Ifngr1	+	rno:116465	Interferon gamma receptor	chr1:15078912-15079211	6	8.61169e-09	MXE	NRCMS
Ripk1	-	rno:306886	Protein Ripk1	chr17:31564550-31564630	1-2	8.64574e-09	AltStart	NRCMS
Ccdc71	+	rno:498678	coiled-coil domain containing 71	chr8:117246376-117246420	2	8.74238e-09	AltStart	NRCMS
Sorbs2	-	rno:114901	Sorbin and SH3 domain-containing protein 2	chr16:49788556-49788636	1-2	8.77851e-09	AltStart	NRCMS
Pln	+	rno:64672	Cardiac phospholamban	chr20:34642090-34642119	2	9.27614e-09	IR	NRCMS
Col5a2	-	rno:85250	Protein Col5a2	chr9:52110505-52110558	35	9.96777e-09	Cassette	NRCMS
Stk16	+	rno:286927	Serine/threonine-protein kinase 16	chr9:82413136-82413231	6	1.05011e-08	Cassette	NRCMS
Hsf1	+	rno:79245	Protein Hsf1	chr7:117561102-117561226	4	1.16303e-08	Cassette	NRCMS
Mettl16	+		Methyltransferase-like protein	chr10:61651465-61651545	6-7	1.19557e-08	AltEnd	NRCMS
Kidins220	+	rno:116478	Kinase D-interacting substrate of 220 kDa	chr6:44312350-44312397	29	1.31625e-08	Cassette_multi	NRCMS
Il33	+	rno:361749	Interleukin-33	chr1:248140887-248140967	5-6	1.32487e-08	AltStart	NRCMS
Tpp2	+	rno:81815	Uncharacterized protein	chr9:50734702-50734713	27	1.41562e-08	A5SS	NRCMS
Eya3	+	rno:313027	Protein Eya3	chr5:150872712-150872849	11	1.50124e-08	Cassette	NRCMS
Zfand6	-	rno:293067	AN1-type zinc finger protein 6	chr1:146768750-146781642	4	1.5163e-08	MXE	NRCMS
Akap13	+	rno:293024	Protein Akap13	chr1:137148853-137148933	5-6	1.78966e-08	AltStart	NRCMS
Sidt2	-	rno:315617	SID1 transmembrane family member 2	chr8:50239031-50239042	11	1.93052e-08	Cassette	NRCMS
U2af1	-	rno:687575	Protein U2af1	chr20:10401127-10402044	3	1.93925e-08	MXE	NRCMS
Plcd4	+	rno:140693	Phosphoinositide phospholipase C	chr9:81843476-81843555	21	2.27158e-08	IR	NRCMS
St3gal4	-	rno:363040	CMP-N-acetylneuraminate-beta-galactosamide-alpha-2,3-sialyltransferase 4	chr8:36274337-36274349	5	2.52226e-08	A5SS	NRCMS
Ift172	+	rno:116475	Intraflagellar transport protein 172 homolog	chr6:26405925-26405959	15	2.52905e-08	A5SS	NRCMS
Nit1	-	rno:289222	Nitrilase 1, isoform CRA_a	chr13:89724205-89724308	4	2.62016e-08	Cassette	NRCMS
LOC102554525	+		transcription factor GATA-6-like	chr18:2366906-2366986	5-6	2.6516e-08	AltStart	NRCMS
Ttc7b	-	rno:362768	tetratricopeptide repeat domain 7B	chr6:124356789-124356839	17-18	2.70363e-08	Cassette	NRCMS
Il3ra	-	rno:246144	Protein Il3ra	chr12:18539898-18539938	2	2.7099e-08	A3SS	NRCMS
Myoz2	-	rno:295426	Myozenin 2 (Predicted), isoform CRA_b	chr2:227199684-227199779	2-3	2.76017e-08	Cassette	NRCMS
Ndrg2	-	rno:171114	Protein NDRG2	chr15:28311625-28311666	4	2.80023e-08	Cassette	NRCMS
Xpo7	-		Protein Xpo7	chr15:52393412-52393439	6	2.90938e-08	A5SS	NRCMS
Taf9	+	rno:373541	Transcription initiation factor TFIID subunit 9	chr2:30664662-30664775	2	2.91877e-08	AltStart	NRCMS
Atp2a2	+	rno:29693	Calcium-transporting ATPase	chr12:39599441-39600767	20	2.92439e-08	IR	NRCMS
Bclaf1	+	rno:293017	BCL2-associated transcription factor 1, isoform CRA_a	chr1:15814337-15814417	7-8	2.97341e-08	AltEnd	NRCMS
Antxr2	+	rno:305633	Protein Antxr2	chr14:13231641-13231721	7-8	3.0625e-08	AltStart	NRCMS
Cln6	+	rno:315746	Protein Cln6	chr8:67744664-67744744	6-7	3.60161e-08	AltStart	NRCMS
MGC112830	+			chr16:81119591-81119671	8	3.62853e-08	AltEnd	NRCMS
Banf1	-	rno:114087	Barrier-to-autointegration factor	chr1:220745824-220745914	2	3.80804e-08	AltStart	NRCMS
Bcor	+	rno:317346	Protein Bcor	chrx:11672675-11672728	9	4.10679e-08	Cassette	NRCMS
Ptprs	+	rno:25529	Protein-tyrosine-phosphatase	chr9:10638322-10638333	21	4.12825e-08	Cassette	NRCMS
LOC100910797	+		uncharacterized LOC100910797	chr7:102723882-102724117	5	4.35763e-08	Cassette	NRCMS
Snx24	+	rno:361328	Sorting nexin-24	chr18:48225365-48225533	2	4.45786e-08	Cassette	NRCMS
Morf4l2	-	rno:317413	Mortality factor 4-like protein 2	chrx:107397106-107397206	5	4.536e-08	Cassette	NRCMS
Tnni1	+	rno:29388	Troponin I, slow skeletal muscle	chr13:52629402-52629405	5	4.795e-08	MXE	NRCMS
Bmf	-	rno:246142	Bcl-2-modifying factor	chr3:110320374-110320454	3-4	4.87815e-08	AltStart	NRCMS
Eif4a2	-	rno:303831	Protein synthesis initiation factor 4AII	chr11:81374529-81374643	11	4.94434e-08	Cassette	NRCMS
Rn45s	+		45S pre-ribosomal RNA	chr14:46641134-46641214	before first	5.1191e-08	AltStart	NRCMS
Hnrnpc	-	rno:290046	Heterogeneous nuclear ribonucleoprotein C (C1/C2)	chr15:28488437-28488517	9-10	5.15816e-08	AltEnd	NRCMS
Dab2ip	+	rno:192126	Disabled homolog 2-interacting protein	chr3:15049272-15049338	12	5.55054e-08	A3SS	NRCMS
Myoz2	-	rno:295426	Myozenin 2 (Predicted), isoform CRA_b	chr2:227184947-227184980	5-6	5.70625e-08	Cassette	NRCMS
Wnk1	-	rno:116477	Serine/threonine-protein kinase WNK1	chr4:152483053-152483514	14	5.72784e-08	Cassette	NRCMS
Limch1	-	rno:305332	Protein Limch1	chr14:42774003-42774089	27	6.0572e-08	Cassette	NRCMS
Slmap	-	rno:290533	Sarcolemmal membrane-associated protein	chr16:2115374-2115463	25	6.07367e-08	Cassette	NRCMS
Tmem214	-	rno:362711	Transmembrane protein 214	chr6:26872276-26872301	7-8	6.18585e-08	Cassette	NRCMS
Idh3g	+	rno:25179	Isocitrate dehydrogenase [NAD] subunit gamma 1, mitochondrial	chrx:157004648-157004659	3	6.25978e-08	Cassette	NRCMS
Stard13	-	rno:498130	Protein Stard13	chr12:1062120-1062183	7	6.42195e-08	Cassette	NRCMS
Fn1	-	rno:25661	Fibronectin	chr9:78912000-78912075	41	6.74356e-08	A3SS	NRCMS
Trnau1ap	-	rno:65241	tRNA selenocysteine 1-associated protein 1	chr5:150497401-150499508	6	6.90416e-08	MXE	NRCMS
Wnk1	-	rno:116477	Serine/threonine-protein kinase WNK1	chr4:152458793-152458834	31	7.59336e-08	Cassette_multi	NRCMS
Camk2d	+	rno:24246	Calcium/calmodulin-dependent protein kinase type II subunit delta	chr2:231076433-231076474	17	8.8453e-08	Cassette	NRCMS
Mff	+	rno:301563	Mitochondrial fission factor	chr9:88503184-88503258	7	8.94714e-08	Cassette	NRCMS
Sorbs2	-	rno:114901	Sorbin and SH3 domain-containing protein 2	chr16:49667959-49668015	12-13	9.19015e-08	Cassette_multi	NRCMS
LOC360231	+		MHC class I RT1.O type 149 processed pseudogene	chr20:3195963-3196139	4	9.22768e-08	A5SS	NRCMS
Cep57l1	-	rno:294519	Centrosomal protein CEP57L1	chr20:46655656-46655783	3	9.29222e-08	Cassette	NRCMS
Tuft1	-	rno:365864	Protein Tuft1	chr2:195888141-195888216	2	9.61721e-08	Cassette	NRCMS
Ppp3ca	+	rno:24674	Serine/threonine-protein phosphatase 2B catalytic subunit alpha isoform	chr2:242180994-242181023	14	1.04106e-07	Cassette	NRCMS
LOC100364568	-		regulation of nuclear pre-mRNA domain containing 2-like	chr2:197909195-197909272	4	1.05159e-07	Cassette	NRCMS
Fhl1	+	rno:25177	Four and a half LIM domains protein 1	chrx:159158194-159158298	5	1.11304e-07	AltStart	NRCMS
Tpm2	-	rno:500450	Tropomyosin beta chain	chr5:59016949-59017890	10	1.12488e-07	Cassette	NRCMS
Smtn	-	rno:289734	Protein Smtn	chr14:83764426-83764518	13	1.31734e-07	Cassette	NRCMS
LOC360231	+		MHC class I RT1.O type 149 processed pseudogene	chr20:3250016-3251252	7	1.32834e-07	AltEnd	NRCMS
Wdr61	-	rno:363064	WD repeat-containing protein 61	chr8:59310079-59310159	4-5	1.49826e-07	AltStart	NRCMS
Cnbp	-	rno:64530	Cellular nucleic acid-binding protein	chr4:119750630-119750651	2	1.54474e-07	A5SS	NRCMS
Mtmr2	+	rno:315422	Protein Mtmr2	chr8:12312498-12312578	6-7	1.64181e-07	AltEnd	NRCMS
Gyg1	-	rno:81675	Glycogenin-1	chr2:104952006-104955806	2	1.67321e-07	MXE	NRCMS
Mcam	+	rno:78967	Cell surface glycoprotein MUC18	chr8:48479533-48479650	15	1.84604e-07	Cassette	NRCMS
Camsap2	-	rno:289400	Protein Camsap2	chr13:53152586-53152613	15	1.8496e-07	A3SS	NRCMS
Rbpms	+	rno:498642	Protein Rbpms	chr16:61978600-61978680	1-2	1.86948e-07	AltStart	NRCMS
Rpl22l1	+	rno:361923	Protein LOC688712	chr2:115364041-115364083	2-3	1.9377e-07	Cassette	NRCMS
Dcakd	-	rno:360639	Dephospho-CoA kinase domain-containing protein	chr10:91117820-91117889	3	1.96109e-07	AltStart	NRCMS
Ppfibp1	+	rno:312855	Protein Ppfibp1	chr4:181408997-181409026	20	2.02296e-07	Cassette	NRCMS
Fermt2	-	rno:289992	Fermitin family homolog 2 (Drosophila)	chr15:19819519-19819599	10-11	2.10051e-07	AltEnd	NRCMS
Trpc1	-	rno:89821	Protein LOC100909709	chr8:103541407-103541508	3	2.21193e-07	Cassette	NRCMS
Timp1	-	rno:116510	Metalloproteinase inhibitor 1	chrx:1368969-1369010	2	2.33668e-07	Cassette	NRCMS
Mprip	+	rno:116504	Myosin phosphatase Rho-interacting protein	chr10:46129831-46129896	25	2.36815e-07	Cassette	NRCMS
Enah	-	rno:360891	Enabled homolog (Drosophila)	chr13:100316486-100316701	10	2.44834e-07	Cassette	NRCMS
ST7	+	rno:296911	Suppressor of tumorigenicity 7 protein	chr4:45206577-45206657	14-15	2.60519e-07	AltStart	NRCMS
Rnf14	+	rno:619577	Rnf14 protein	chr18:31455970-31456078	8	2.63668e-07	Cassette	NRCMS
Ppp6r3	-		Protein Ppp6r3	chr1:218714974-218715025	18	2.90678e-07	A3SS	NRCMS
Nelfe	+	rno:294258	Protein Nelfe	chr20:4530396-4530522	1	2.91812e-07	A5SS	NRCMS
RGD1562952	-		similar to Erbb2 interacting protein isoform 2	chr2:33889463-33889579	23	2.95952e-07	Cassette_multi	NRCMS
Vwa9	+	rno:300782	von Willebrand factor A domain containing 9	chr8:70469564-70469644	13-14	3.04202e-07	AltEnd	NRCMS
Senp6	+	rno:300860	SUMO/sentrin specific peptidase 6 (Predicted), isoform CRA_b	chr8:87516190-87516210	6	3.07264e-07	Cassette	NRCMS
Camsap2	-	rno:289400	Protein Camsap2	chr13:53179139-53179171	5	3.20324e-07	Cassette	NRCMS
Pcmtd1	-	rno:366300	Protein Pcmtd1	chr5:12199176-12199285	2	3.22163e-07	Cassette	NRCMS
Dffb	-	rno:84359	DNA fragmentation factor subunit beta	chr5:171258014-171258033	4	3.31713e-07	A3SS	NRCMS
Cnot1	+	rno:291841	RCG39079	chr19:9717287-9718363	17-18	3.34973e-07	MXE	NRCMS
RGD1308106	-	rno:361719	LOC361719	chr1:222619649-222619725	6	3.36148e-07	Cassette	NRCMS
Supt3h	-	rno:685697	Protein Supt3h	chr9:18341880-18341960	11-12	3.36734e-07	AltStart	NRCMS
Ddc	-	rno:24311	Aromatic-L-amino-acid decarboxylase	chr14:91910674-91910754	19-20	3.42681e-07	AltEnd	NRCMS
Mier1	+	rno:313418	Mier1 protein	chr5:122647281-122647395	5	3.81141e-07	AltStart	NRCMS
Htt	-	rno:29424	Huntington disease gene homolog	chr14:81117239-81117478	60	3.94722e-07	AltEnd	NRCMS
Ankrd10	+	rno:361183	Protein Ankrd10	chr16:83213244-83217979	6	4.25668e-07	A5SS	NRCMS
Tmem126a	+	rno:293113	Transmembrane protein 126A	chr1:156287280-156287473	3	4.27236e-07	Cassette	NRCMS
Gpsm1	+	rno:246254	G-protein signalling modulator 1 (AGS3-like, C. elegans), isoform CRA_c	chr3:3788583-3788709	14	4.42232e-07	AltStart	NRCMS
LOC100912115	+		cutaneous T-cell lymphoma-associated antigen 5 homolog	chr6:80274264-80274392	27	4.58799e-07	Cassette	NRCMS
Gng12	+	rno:114120	Guanine nucleotide-binding protein subunit gamma	chr4:97685531-97685583	5	4.80384e-07	Cassette	NRCMS
Anxa11	-	rno:290527	Annexin	chr16:3877347-3877427	8-9	4.87947e-07	AltStart	NRCMS
Srsf2	-	rno:494445	Serine/arginine-rich splicing factor 2	chr10:105794513-105794889	2	4.93027e-07	A5SS	NRCMS
Tpm3	+	rno:117557	Tropomyosin alpha-3 chain	chr2:189429982-189430232	3	5.01834e-07	AltStart	NRCMS
Luc7l3	-	rno:360602	Similar to cisplatin resistance-associated overexpressed protein (Predicted)	chr10:81998962-81999042	6-7	5.12151e-07	AltStart	NRCMS
Ptp4a3	+	rno:362930	Protein tyrosine phosphatase 4a3 (Predicted), isoform CRA_a	chr7:114998895-114998975	6-7	5.15608e-07	AltStart	NRCMS
Acss2	+	rno:311569	Acyl-CoA synthetase short-chain family member 2	chr3:151063577-151063615	8	5.22607e-07	Cassette	NRCMS
Eml1	+	rno:362783	Echinoderm microtubule-associated protein-like 1	chr6:132422177-132422227	5-6	5.56434e-07	Cassette	NRCMS
Foxn3	-	rno:314374	Protein Foxn3	chr6:123209359-123211241	10-11	5.73326e-07	MXE	NRCMS
Tln2	-	rno:315776	Protein Tln2	chr8:73071298-73071417	44	6.03441e-07	Cassette	NRCMS
Pkm	+	rno:25630	Pyruvate kinase PKM	chr8:64498948-64499114	11	6.05022e-07	Cassette	NRCMS
LOC100911576	+		heterogeneous nuclear ribonucleoproteins C1/C2-like	chr14:88573196-88573220	11	6.14642e-07	A3SS	NRCMS
Cd59	+	rno:25407	CD59 glycoprotein	chr3:94026999-94027114	3-4	6.50605e-07	Cassette	NRCMS
Wipi1	-	rno:303630	Protein Wipi1	chr10:97869451-97869543	8	6.7639e-07	Cassette	NRCMS
Trak2	-	rno:171086	Trafficking kinesin-binding protein 2	chr9:65704108-65704213	16	6.83067e-07	Cassette	NRCMS
Gfpt1	+	rno:297417	Glutamine--fructose-6-phosphate aminotransferase [isomerizing] 1	chr4:118871234-118871287	9	7.06981e-07	Cassette	NRCMS
Timmdc1	+	rno:303922	Complex I assembly factor TIMMDC1, mitochondrial	chr11:64791090-64791105	1	7.28971e-07	A5SS	NRCMS
Ranbp3	-	rno:501281	Protein Ranbp3	chr9:10363395-10363595	3	7.30148e-07	Cassette	NRCMS
Flot2	-	rno:83764	Flotillin 2, isoform CRA_e	chr10:65310756-65310846	5	7.60182e-07	Cassette_multi	NRCMS
Map4	+	rno:367171	Microtubule-associated protein 4	chr8:118148701-118148793	17	7.81156e-07	Cassette_multi	NRCMS
Mlip	-	rno:681849	muscular LMNA-interacting protein	chr8:84482629-84482700	6	7.91409e-07	Cassette_multi	NRCMS
Sgms1	-	rno:353229	Phosphatidylcholine:ceramide cholinephosphotransferase 1	chr1:250762962-250763042	5-6	8.32204e-07	AltStart	NRCMS
Ccdc97	-	rno:292724	Protein Ccdc97	chr1:82507147-82507323	3	8.36649e-07	A3SS	NRCMS
Synpo2l	+	rno:305675	Protein Synpo2l	chr15:4069570-4069650	4-5	8.46983e-07	AltStart	NRCMS
Copz1	+	rno:315345	Protein Copz1	chr7:144918101-144918181	3-4	8.57095e-07	AltStart	NRCMS
Cul2	-	rno:361258	Protein Cul2	chr17:56991854-56991934	3	9.20417e-07	AltEnd	NRCMS
Kdm5b	+	rno:304809	Protein Kdm5b	chr13:51419321-51419330	5	9.42384e-07	A3SS	NRCMS
Pdlim3	-	rno:114108	PDZ and LIM domain protein 3	chr16:49553456-49553523	5	9.95309e-07	MXE	NRCMS
Sparc	-	rno:24791	SPARC	chr10:40742738-40742797	10	1.01554e-06	IR	NRCMS
Snx10	+	rno:297096	Protein Snx10	chr4:81331296-81331652	3	1.03386e-06	AltStart	NRCMS
Slc16a3	+	rno:80878	Solute carrier family 16, member 3 (Monocarboxylic acid transporter 4)	chr10:110143860-110143894	4	1.04198e-06	A5SS	NRCMS
Samhd1	-	rno:311580	Protein Samhd1	chr3:153213240-153213320	16-17	1.05895e-06	AltStart	NRCMS
Rasal2	-	rno:304893	Protein Rasal2	chr13:74774919-74774949	20	1.09682e-06	Cassette	NRCMS
Mapk8ip3	-	rno:302983	JIP3 protein	chr10:14278547-14278635	7	1.11141e-06	AltStart	NRCMS
Rbm25	+	rno:366693	Uncharacterized protein	chr6:107124881-107124961	1-2	1.13678e-06	AltStart	NRCMS
Alkbh3	-	rno:362169	Alpha-ketoglutarate-dependent dioxygenase alkB homolog 3	chr3:82897145-82897233	7	1.18866e-06	Cassette	NRCMS
Rhot1	+	rno:303351	Mitochondrial Rho GTPase	chr10:67630142-67630264	20	1.20591e-06	Cassette_multi	NRCMS
Eif4e2	+	rno:363275	Protein Eif4e2	chr9:94326628-94326708	6	1.2134e-06	AltEnd	NRCMS
Idh3B	-	rno:94173	Isocitrate dehydrogenase [NAD] subunit beta, mitochondrial	chr3:122808687-122808985	12	1.22659e-06	A3SS	NRCMS
Ryr2	-	rno:689560	Ryanodine receptor 2	chr17:65570472-65570478	88	1.23704e-06	A3SS	NRCMS
Ttc3	+	rno:360702	Protein Ttc3	chr11:34643520-34643600	15-16	1.24886e-06	AltStart	NRCMS
Ddc	-	rno:24311	Aromatic-L-amino-acid decarboxylase	chr14:91917320-91919568	16	1.28059e-06	AltEnd	NRCMS
Osbpl9	-	rno:298369	Oxysterol-binding protein	chr5:128749846-128749926	4-5	1.28227e-06	AltStart	NRCMS
Hnrnpdl	+	rno:305178	Heterogeneous nuclear ribonucleoprotein D-like	chr14:11202513-11202672	8	1.29342e-06	Cassette	NRCMS
Rbms1	-	rno:362138	RNA-binding motif, single-stranded-interacting protein 1	chr3:46810524-46810571	13	1.29359e-06	Cassette	NRCMS
Rbpms	+	rno:498642	Protein Rbpms	chr16:61955020-61955100	1-2	1.36982e-06	AltStart	NRCMS
Trem2	-	rno:301227	Protein Trem2	chr9:14611815-14611823	5	1.37505e-06	Cassette	NRCMS
Ermard	+	rno:361485	Endoplasmic reticulum membrane-associated RNA degradation protein	chr1:56991488-56991556	13	1.40917e-06	Cassette	NRCMS
Taf11	-	rno:309638	Transcription initiation factor TFIID subunit 11	chr20:7477892-7477988	6	1.4178e-06	Cassette	NRCMS
Atp8b2	-	rno:361984	RCG62582, isoform CRA_b	chr2:189387954-189387987	5	1.51029e-06	A5SS	NRCMS
Slc25a36	-	rno:501039	Protein Slc25a36	chr8:104973728-104973830	4-5	1.52332e-06	Cassette	NRCMS
Snx14	-	rno:315871	Snx14 protein	chr8:96048731-96048757	15-16	1.52477e-06	Cassette	NRCMS
Rsf1	+	rno:308839	Protein Rsf1	chr1:162642526-162642606	6-7	1.52879e-06	AltStart	NRCMS
Obscn	-	rno:338458	Obscurin	chr10:45453913-45454012	14	1.53657e-06	A3SS	NRCMS
Cdc42bpb	-	rno:113960	Serine/threonine-protein kinase MRCK beta	chr6:135764001-135764051	22	1.55998e-06	Cassette	NRCMS
Psmd9	-	rno:161475	Proteasome (Prosome, macropain) 26S subunit, non-ATPase, 9, isoform CRA_a	chr12:38786305-38786385	7	1.6017e-06	AltEnd	NRCMS
Txnl1	-	rno:140922	Thioredoxin-like protein 1	chr18:59061052-59061094	9	1.64976e-06	Cassette	NRCMS
Arhgef10	-	rno:306618	Protein Arhgef10	chr16:79781653-79781760	12	1.65323e-06	Cassette	NRCMS
Smtn	-	rno:289734	Protein Smtn	chr14:83762026-83762035	17	1.6541e-06	A3SS	NRCMS
Mul1	+	rno:298576	Similar to RIKEN cDNA 0610009K11 (Predicted), isoform CRA_b	chr5:156859129-156859148	2	1.6841e-06	A5SS	NRCMS
Plce1	+	rno:114633	Phosphoinositide phospholipase C	chr1:257426339-257426380	22-23	1.70908e-06	Cassette	NRCMS
Ermard	+	rno:361485	Endoplasmic reticulum membrane-associated RNA degradation protein	chr1:56992638-56992811	14	1.72249e-06	Cassette	NRCMS
Hddc3	+	rno:308758	HD domain containing 3	chr1:142136582-142136720	1	1.74501e-06	A5SS	NRCMS
Zfp846	+	rno:363022	Protein Zfp846	chr8:21614910-21614992	7	1.76159e-06	Cassette	NRCMS
Synj2	+	rno:84018	Synaptojanin-2	chr1:46926840-46929519	26-27	1.7905e-06	MXE	NRCMS
Nckap1	-	rno:58823	Nck-associated protein 1	chr3:67774662-67774989	3-4	1.88435e-06	MXE	NRCMS
Ttc3	+	rno:360702	Protein Ttc3	chr11:34618863-34618948	8	1.88987e-06	Cassette	NRCMS
Aak1	+	rno:500244	AP2-associated protein kinase 1	chr4:118667671-118667751	2-3	1.94314e-06	AltStart	NRCMS
Add1	-	rno:24170	Alpha-adducin	chr14:81379097-81379189	14	1.94379e-06	Cassette	NRCMS
Pbrm1	+	rno:306254	Protein Pbrm1	chr16:7195216-7195371	31	2.00705e-06	Cassette	NRCMS
Zdhhc17	-	rno:366889	Palmitoyltransferase	chr7:53670954-53671034	7-8	2.01016e-06	AltStart	NRCMS
Hmga1	+	rno:117062	High mobility group protein HMG-I/HMG-Y	chr20:7133048-7133152	2	2.04446e-06	AltStart	NRCMS
Tsc22d3	-	rno:83514	TSC22 domain family protein 3	chrx:111887257-111887431	7	2.04939e-06	AltStart	NRCMS
Rnpc3	-	rno:691538	RCG28478	chr2:216493507-216493587	9-10	2.09738e-06	AltEnd	NRCMS
Acly	-	rno:24159	ATP-citrate synthase	chr10:88418135-88418164	15	2.10242e-06	Cassette	NRCMS
Spast	-	rno:362700	Spastin	chr6:22262985-22263080	4	2.17978e-06	Cassette	NRCMS
Slc22a23	+	rno:64559	Slc22a23 protein	chr17:31388938-31388961	9	2.1849e-06	Cassette	NRCMS
Gsk3a	-	rno:50686	Glycogen synthase kinase-3 alpha	chr1:82098937-82099017	10-11	2.2282e-06	AltStart	NRCMS
Cdv3	-	rno:315970	Protein CDV3 homolog	chr8:111849748-111849783	1	2.24678e-06	Cassette	NRCMS
Eif5	+	rno:56783	Eukaryotic translation initiation factor 5	chr6:136004646-136004727	5	2.24847e-06	Cassette	NRCMS
Anxa6	-	rno:79125	Annexin A6	chr10:40329216-40329233	22	2.25065e-06	Cassette	NRCMS
Ndufa5	-	rno:25488	NADH dehydrogenase [ubiquinone] 1 alpha subcomplex subunit 5	chr4:51593179-51593259	3-4	2.33425e-06	AltEnd	NRCMS
Fbxo38	-		F-box protein 38	chr18:57866611-57866744	2	2.34956e-06	Cassette	NRCMS
Tardbp	-	rno:298648	Tardbp protein	chr5:165434039-165434048	6	2.41686e-06	A5SS	NRCMS
Tacc2	+	rno:309025	Protein Tacc2	chr1:201308137-201308277	18	2.44771e-06	Cassette_multi	NRCMS
Chst15	-	rno:286974	Carbohydrate sulfotransferase 15	chr1:204320704-204320784	2-3	2.46307e-06	AltStart	NRCMS
Cr1l	-	rno:54243	Complement component receptor 1-like protein	chr13:113840069-113843289	7	2.52529e-06	MXE	NRCMS
Tfpi	-	rno:29436	Tissue factor pathway inhibitor	chr3:71859981-71862607	10	2.53558e-06	AltEnd	NRCMS
Nabp2	-	rno:362813	SOSS complex subunit B1	chr7:2825427-2825512	1	2.55555e-06	A5SS	NRCMS
Rps24	+	rno:81776	40S ribosomal protein S24	chr16:761663-761682	7	2.59849e-06	Cassette_multi	NRCMS
Arfgap1	+	rno:246310	ADP-ribosylation factor GTPase activating protein 1 heart isoform	chr3:176486519-176486548	11	2.67892e-06	Cassette	NRCMS
Stk38	-	rno:361813	Serine/threonine kinase 38	chr20:6255288-6255368	2	2.77971e-06	Cassette	NRCMS
Dlg4	+	rno:29495	Disks large homolog 4	chr10:56639392-56639401	10	2.83163e-06	A3SS	NRCMS
Aak1	+	rno:500244	AP2-associated protein kinase 1	chr4:118729588-118729668	3-4	2.92158e-06	AltEnd	NRCMS
Herpud2	-	rno:300463	Homocysteine-responsive endoplasmic reticulum-resident ubiquitin-like domain member 2 protein	chr8:26267982-26268009	8	3.01612e-06	A3SS	NRCMS
Luc7l	+	rno:360503	LUC7-like (S. cerevisiae)	chr10:15539957-15540995	2	3.02902e-06	A3SS	NRCMS
Med24	-	rno:619436	Mediator of RNA polymerase II transcription subunit 24	chr10:86632907-86632963	7	3.03673e-06	Cassette	NRCMS
Bax	-	rno:24887	Apoptosis regulator BAX	chr1:101456587-101456638	2	3.06177e-06	Cassette	NRCMS
Lrrfip2	+	rno:301035	Leucine-rich repeat flightless-interacting protein 2	chr8:119436679-119436723	15	3.09092e-06	Cassette	NRCMS
Fbxl12	-	rno:313782	F-box and leucine-rich repeat protein 12, isoform CRA_b	chr8:21664791-21664871	before first	3.13802e-06	AltStart	NRCMS
Sptbn1	-	rno:305614	Protein Sptbn1	chr14:114523861-114527444	35	3.19219e-06	A5SS	NRCMS
Usp3	-	rno:363084	Ubiquitinyl hydrolase 1	chr8:72209767-72209847	14-15	3.21931e-06	AltStart	NRCMS
Sfswap	-	rno:304431	Splicing factor, suppressor of white-apricot homolog	chr12:30742283-30742319	17	3.25755e-06	A3SS	NRCMS
Gmeb2	-	rno:83635	Glucocorticoid modulatory element-binding protein 2	chr3:176768394-176769299	3	3.31136e-06	Cassette_multi	NRCMS
Obscn	-	rno:338458	Obscurin	chr10:45448061-45448127	16	3.37192e-06	A5SS	NRCMS
Nrp1	+	rno:246331	Neuropilin-1	chr19:61461593-61461614	13	3.50052e-06	A5SS	NRCMS
Iqsec2	+	rno:685244	IQ motif and Sec7 domain 2	chrx:22261910-22261990	4-5	3.51504e-06	AltEnd	NRCMS
Scaf11	-	rno:312030	Protein Scaf11	chr7:137807893-137807941	13	3.62446e-06	A5SS	NRCMS
Actn4	-	rno:63836	Alpha actinin 4	chr1:87095085-87095170	10	3.7099e-06	Cassette	NRCMS
Obscn	-	rno:338458	Obscurin	chr10:45431656-45431931	20	3.75249e-06	MXE	NRCMS
Slc38a1	-	rno:170567	Sodium-coupled neutral amino acid transporter 1	chr7:138038653-138038733	2-3	3.7545e-06	AltStart	NRCMS
Abcc9	-	rno:25560	ATP-binding cassette sub-family C member 9	chr4:176862404-176862442	19	3.76711e-06	Cassette	NRCMS
Hnrnpa3	+	rno:362152	Heterogeneous nuclear ribonucleoprotein A3	chr3:62481328-62481394	1	3.7723e-06	A5SS	NRCMS
Smim3	-	rno:286910	Small integral membrane protein 3	chr18:55770405-55770527	3	3.81585e-06	Cassette_multi	NRCMS
P4ha1	+	rno:64475	Prolyl 4-hydroxylase subunit alpha-1	chr20:28952379-28953430	10	4.1228e-06	MXE	NRCMS
Prrc2a	-	rno:294250	Protein PRRC2A	chr20:5142771-5142818	25	4.1761e-06	Cassette	NRCMS
Fryl	+	rno:364144	FRY-like	chr14:37753016-37753033	61	4.2111e-06	Cassette	NRCMS
Gtf2e2	-	rno:306516	Protein Gtf2e2	chr16:62164098-62164135	2	4.23469e-06	AltStart	NRCMS
Gtf2i	+	rno:353256	General transcription factor II-I	chr12:25411760-25411840	2-3	4.2473e-06	AltStart	NRCMS
Eif2s3x	-	rno:299027	Eukaryotic translation initiation factor 2 subunit 3	chrx:63283402-63283491	6	4.27616e-06	A3SS	NRCMS
Akap11	-	rno:498549	A-kinase anchor protein 11	chr15:60733212-60733298	11	4.33249e-06	Cassette	NRCMS
Myadm	-	rno:369016	Myeloid-associated differentiation marker	chr1:64446722-64446818	2	4.33803e-06	AltStart	NRCMS
Rita1	+	rno:288683	RBPJ-interacting and tubulin-associated protein 1	chr12:41485729-41485854	2	4.46226e-06	Cassette	NRCMS
Slc44a2	+	rno:363024	Choline transporter-like protein 2	chr8:22369306-22369354	3	4.83658e-06	Cassette	NRCMS
Ndfip1	+	rno:291609	NEDD4 family-interacting protein 1	chr18:31600670-31600676	2	4.86627e-06	A3SS	NRCMS
Sh3gl1	+	rno:81922	Endophilin-A2	chr9:11045123-11045189	1-2	5.06359e-06	Cassette	NRCMS
Ttc3	+	rno:360702	Protein Ttc3	chr11:34620381-34620475	9	5.12155e-06	Cassette	NRCMS
LOC679739	+	rno:679739	NADH dehydrogenase (ubiquinone) Fe-S protein 6	chr1:32573351-32573412	1	5.13892e-06	A5SS	NRCMS
Pfn1	-	rno:64303	Profilin-1	chr10:57275692-57275708	1	5.16863e-06	AltStart	NRCMS
Malt1	+	rno:307366	Protein Malt1	chr18:61137892-61137951	9-10	5.24317e-06	Cassette	NRCMS
Sbno2	+	rno:314619	Protein Sbno2	chr7:12505375-12505464	12	5.38212e-06	A3SS	NRCMS
Dtna	+		Dystrobrevin	chr18:14618011-14618091	9-10	5.41033e-06	AltEnd	NRCMS
Bcap31	+	rno:293852	B-cell receptor-associated protein 31	chrx:157096025-157096105	3-4	5.68282e-06	AltStart	NRCMS
LOC100910336	-		40S ribosomal protein S19-like	chr9:16807728-16807746	2	5.70832e-06	AltStart	NRCMS
Prtfdc1	-	rno:291355	Protein Prtfdc1	chr17:87929407-87929517	8	5.82318e-06	Cassette	NRCMS
Fgfr2	-	rno:25022	Heparin-binding fibroblast growth factor receptor 2	chr1:200671013-200671090	5	5.90187e-06	Cassette_multi	NRCMS
Asph	-		Protein Asph	chr5:22718746-22718826	17-18	5.91582e-06	AltEnd	NRCMS
Coro6	-	rno:245982	Coronin-6	chr10:62694546-62694665	7	5.97822e-06	Cassette	NRCMS
Sun1	-	rno:360773	Unc-84 homolog A (C. elegans)	chr12:17506762-17506827	13	6.05854e-06	Cassette_multi	NRCMS
Gas6	-	rno:58935	Growth arrest-specific protein 6	chr16:81230251-81230331	4-5	6.07013e-06	AltEnd	NRCMS
Golm1	+	rno:680692	Protein Golm1	chr17:5399781-5399786	6	6.11672e-06	A3SS	NRCMS
Acsl1	-	rno:25288	Long-chain-fatty-acid--CoA ligase 1	chr16:48983727-48983798	6	6.20364e-06	AltStart	NRCMS
Vbp1	-	rno:681825	Protein Vbp1	chr1:148440797-148440877	2-3	6.26439e-06	AltStart	NRCMS
Atxn7	-	rno:361015	Protein Atxn7	chr15:12427153-12427219	13	6.26491e-06	Cassette	NRCMS
Leng8	-	rno:361506	leukocyte receptor cluster (LRC) member 8	chr1:73727586-73727636	10	6.26913e-06	Cassette	NRCMS
Wnk1	-	rno:116477	Serine/threonine-protein kinase WNK1	chr4:152481967-152482251	15	6.2753e-06	Cassette	NRCMS
Usp9x	-	rno:363445	Ubiquitin carboxyl-terminal hydrolase	chrx:10545131-10545211	37-38	6.40436e-06	AltStart	NRCMS
Rps14	+	rno:29284	40S ribosomal protein S14	chr18:56044466-56044488	2	6.45573e-06	IR	NRCMS
RGD1565685	+	rno:317344	similar to RIKEN cDNA 1810030O07	chrx:11105187-11105214	8	6.4827e-06	A3SS	NRCMS
Ndrg4	-	rno:64457	Protein NDRG4	chr19:9777316-9777465	6	6.50284e-06	AltStart	NRCMS
Hspd1	-	rno:63868	60 kDa heat shock protein, mitochondrial	chr9:61690901-61690956	2	6.57078e-06	AltStart	NRCMS
LOC100910797	+		uncharacterized LOC100910797	chr7:102827120-102827195	10	6.61825e-06	Cassette	NRCMS
Kansl1	-		Protein Kansl1	chr10:92491919-92491999	1-2	6.62829e-06	AltStart	NRCMS
Carns1	-		Protein Carns1	chr1:219424041-219424067	2	6.83169e-06	Cassette	NRCMS
Copg1	+	rno:297428	Coatomer subunit gamma-1	chr4:119831549-119831624	15	6.98209e-06	Cassette	NRCMS
2016-03-03	-	rno:364878	E3 ubiquitin-protein ligase MARCH3	chr18:51906490-51906634	3	7.01969e-06	Cassette_multi	NRCMS
Csnk1d	-	rno:64462	Casein kinase I isoform delta	chr10:110154583-110154645	9	7.14316e-06	Cassette	NRCMS
Mul1	+	rno:298576	Similar to RIKEN cDNA 0610009K11 (Predicted), isoform CRA_b	chr5:156855448-156855528	1-2	7.22104e-06	AltStart	NRCMS
Commd4	-	rno:363068	COMM domain containing 4 (Predicted), isoform CRA_b	chr8:61835088-61835106	4	7.23158e-06	A3SS	NRCMS
Ehbp1l1	-	rno:309169	RCG47454, isoform CRA_a	chr1:221078529-221078564	7	7.37487e-06	Cassette	NRCMS
Ermard	+	rno:361485	Endoplasmic reticulum membrane-associated RNA degradation protein	chr1:56990671-56990700	12	7.65521e-06	Cassette	NRCMS
Wdfy1	-	rno:301549	WD repeat and FYVE domain containing 1	chr9:85495409-85495463	4	7.70429e-06	Cassette	NRCMS
Eya4	+	rno:292172	Protein Eya4	chr1:23606590-23606670	21-22	7.7576e-06	AltEnd	NRCMS
Mef2a	-	rno:309957	Myocyte enhancer factor 2a	chr1:128272672-128272749	4	7.83768e-06	Cassette	NRCMS
Herc4	+	rno:309758	Probable E3 ubiquitin-protein ligase HERC4	chr20:26757656-26757686	2	7.86345e-06	Cassette	NRCMS
Tmem164	+	rno:367763	transmembrane protein 164	chrx:113959026-113959067	4-5	7.88494e-06	Cassette	NRCMS
Pot1	-	rno:500054	Protein Pot1	chr4:51936041-51936087	4	8.03316e-06	Cassette_multi	NRCMS
Vwa5a	+	rno:301097	von Willebrand factor A domain containing 5A	chr3:158998847-158998927	2	8.04197e-06	Cassette	NRCMS
Tgfbi	-	rno:116487	Protein Tgfbi	chr17:8401466-8401490	16	8.17921e-06	Cassette	NRCMS
Pdlim5	-	rno:64353	PDZ and LIM domain protein 5	chr2:247864909-247865028	12	8.25211e-06	Cassette	NRCMS
Ctu2	+	rno:292069	Cytoplasmic tRNA 2-thiolation protein 2	chr19:55304879-55304926	12	8.70737e-06	A3SS	NRCMS
Dhx30	-	rno:367172	Putative ATP-dependent RNA helicase DHX30	chr8:118182314-118182342	5	8.75515e-06	Cassette	NRCMS
Rpl14	+	rno:65043	RCG25732, isoform CRA_b	chr8:129240846-129240926	1-2	8.84967e-06	AltStart	NRCMS
Tmem50b	-	rno:360698	Protein Tmem50b	chr11:31733770-31733850	4-5	9.14941e-06	AltStart	NRCMS
Stag2	+	rno:313304	Protein Stag2	chrx:128495010-128495090	1-2	9.16877e-06	AltStart	NRCMS
Kctd3	-	rno:305055	Protein Kctd3	chr13:107436573-107436579	17	9.18262e-06	A3SS	NRCMS
Map7d1	-	rno:681287	Protein Map7d1	chr5:144257547-144257657	6	9.31192e-06	Cassette	NRCMS
Arl6ip6	+	rno:499798	ADP-ribosylation factor-like protein 6-interacting protein 6	chr3:38753063-38753115	3	9.55379e-06	A3SS	NRCMS
Spire1	-	rno:307348	Protein Spire1	chr18:63253985-63254026	9	9.71453e-06	Cassette	NRCMS
Obscn	-	rno:338458	Obscurin	chr10:45403297-45403566	49	9.82647e-06	MXE	NRCMS
Snx24	+	rno:361328	Sorting nexin-24	chr18:48346269-48346310	6	9.945e-06	A5SS	NRCMS
Ccnl1	-	rno:114121	Cyclin L1	chr2:157750240-157751665	7	1.01667e-05	A3SS	NRCMS
Ubxn2a	-	rno:685859	RCG62119, isoform CRA_a	chr6:28984173-28984279	4	1.02722e-05	Cassette	NRCMS
Jmjd8	+	rno:360498	JmjC domain-containing protein 8	chr10:15198127-15198206	9	1.03023e-05	IR	NRCMS
LOC100912115	+		cutaneous T-cell lymphoma-associated antigen 5 homolog	chr6:80237036-80237062	13	1.03032e-05	Cassette	NRCMS
Skil	-	rno:114208	Protein Skil	chr2:115871971-115872109	4	1.05057e-05	A5SS	NRCMS
Reep1	+	rno:362384	Protein Reep1	chr4:99729869-99730020	10	1.07391e-05	Cassette_multi	NRCMS
Itsn2	-	rno:313934	Protein Itsn2	chr6:30163546-30163626	18	1.08418e-05	Cassette	NRCMS
Mbd1	+	rno:291439	Methyl-CpG binding domain protein 1	chr18:70256337-70256504	12	1.08436e-05	Cassette	NRCMS
Psen2	-	rno:81751	Presenilin-2	chr13:98535836-98536029	2	1.08974e-05	AltStart	NRCMS
Rbms2	-	rno:288771	RNA binding motif, single stranded interacting protein 2	chr7:2562470-2562550	9-10	1.09099e-05	AltEnd	NRCMS
Ehmt2	+	rno:361798	Protein Ehmt2	chr20:4584122-4584223	10	1.09203e-05	Cassette	NRCMS
Hnrnpa2b1	-	rno:362361	Heterogeneous nuclear ribonucleoproteins A2/B1	chr4:81241244-81241281	1	1.09246e-05	Cassette	NRCMS
Vwa5a	+	rno:301097	von Willebrand factor A domain containing 5A	chr8:42443961-42444041	2	1.10021e-05	Cassette	NRCMS
Tra2a	-	rno:500116	Tra2a protein	chr4:78907083-78907089	6	1.12103e-05	A5SS	NRCMS
Pdp2	-	rno:246311	[Pyruvate dehydrogenase [acetyl-transferring]]-phosphatase 2, mitochondrial	chr19:599416-599457	2	1.12267e-05	A3SS	NRCMS
Zranb2	+	rno:58821	Zinc finger Ran-binding domain-containing protein 2	chr2:263875576-263875650	9-10	1.1331e-05	Cassette	NRCMS
Macf1	-		Microtubule-actin cross-linking factor 1	chr5:141126955-141127017	58	1.15604e-05	Cassette	NRCMS
LOC102547189	+		uncharacterized LOC102547189	chr17:45626789-45626853	2	1.17656e-05	A3SS	NRCMS
Tradd	-	rno:246756	Protein Tradd	chr19:37215979-37216059	2-3	1.17668e-05	AltEnd	NRCMS
Prrc2c	-	rno:360865	Uncharacterized protein	chr13:80547077-80548788	34-35	1.17855e-05	MXE	NRCMS
Nacad	-	rno:289786	NAC alpha domain containing	chr14:86863514-86863594	2-3	1.2077e-05	AltEnd	NRCMS
Pdgfrb	+	rno:24629	Receptor protein-tyrosine kinase	chr18:56394880-56394930	16	1.21273e-05	Cassette	NRCMS
Strn3	-	rno:114520	Striatin-3	chr6:72403494-72412711	8	1.23666e-05	MXE	NRCMS
Mtus1	+	rno:306487	Microtubule-associated tumor suppressor 1 homolog	chr16:54358444-54358524	11-12	1.24323e-05	AltStart	NRCMS
Kif1c	+	rno:113886	Kinesin-like protein KIF1C	chr10:57325168-57325173	4	1.24633e-05	A5SS	NRCMS
Ttn	-	rno:84015	Protein Ttn	chr3:63820924-63821058	10	1.25332e-05	Cassette	NRCMS
Pard3	+	rno:81918	Partitioning defective 3 homolog	chr19:60351948-60351957	15	1.25506e-05	A5SS	NRCMS
Kcnq1	+	rno:84020	Potassium voltage-gated channel subfamily KQT member 1	chr1:216565217-216565263	14	1.26437e-05	Cassette	NRCMS
Flna	+	rno:293860	Filamin, alpha (Predicted), isoform CRA_a	chrx:156469793-156469849	9-10	1.27667e-05	Cassette	NRCMS
Pdlim5	-	rno:64353	PDZ and LIM domain protein 5	chr2:247861911-247862042	14	1.29729e-05	Cassette	NRCMS
Clip4	-	rno:298801	CAP-GLY domain containing linker protein family, member 4	chr6:23241335-23241372	10	1.32799e-05	A5SS	NRCMS
RGD1311164	+	rno:297607	Protein C12orf4 homolog	chr4:159483773-159483853	1-2	1.34156e-05	AltStart	NRCMS
Prnp	+	rno:24686	Major prion protein	chr3:124527963-124528058	3	1.37428e-05	Cassette	NRCMS
Luc7l3	-	rno:360602	Similar to cisplatin resistance-associated overexpressed protein (Predicted)	chr10:82003598-82005561	3	1.41903e-05	Cassette_multi	NRCMS
RGD1308428	-		similar to RIKEN cDNA 4931406P16	chr1:90149684-90150101	6	1.43663e-05	IR	NRCMS
Ubac1	-	rno:362087	Ubiquitin-associated domain-containing protein 1	chr3:3460770-3460850	8-9	1.46391e-05	AltStart	NRCMS
LOC678893	+	rno:678893	similar to Protein KIAA0247 precursor	chr6:104500783-104500845	7	1.51129e-05	Cassette	NRCMS
Lamp2	-	rno:24944	Lysosome-associated membrane glycoprotein 2	chrx:124730299-124732600	9	1.51349e-05	AltEnd	NRCMS
LOC100910821	+		uncharacterized LOC100910821	chr6:26388013-26388032	2	1.53624e-05	A5SS	NRCMS
Rps6kb1	-	rno:83840	Ribosomal protein S6 kinase beta-1	chr10:73864588-73864702	2	1.54143e-05	Cassette	NRCMS
Dcaf6	-	rno:289181	Protein Dcaf6	chr13:83616629-83616688	12	1.56499e-05	Cassette	NRCMS
Fnbp4	+	rno:311183	Protein Fnbp4	chr3:79605225-79605305	13	1.59231e-05	A3SS	NRCMS
Tnnt2	+	rno:24837	Cardiac troponin T2	chr13:52671461-52671490	6	1.65328e-05	Cassette	NRCMS
Plod1	-	rno:116552	Procollagen-lysine, 2-oxoglutarate 5-dioxygenase 1	chr5:164739822-164739902	4-5	1.66989e-05	AltStart	NRCMS
Adar	+	rno:81635	Adenosine deaminase, RNA-specific, isoform CRA_b	chr2:189062443-189062489	3	1.69109e-05	AltStart	NRCMS
Tmod1	+	rno:25566	Tropomodulin-1	chr5:61674759-61674915	3	1.69434e-05	Cassette	NRCMS
Fam20b	-	rno:304885	Similar to RIKEN cDNA C530043G21	chr13:74310583-74310680	4	1.71623e-05	Cassette	NRCMS
Atg13	-	rno:362164	Autophagy-related protein 13	chr3:80588170-80588268	10-11	1.71991e-05	Cassette	NRCMS
Fgf1	+	rno:25317	Fibroblast growth factor 1	chr18:32349220-32349300	6-7	1.73602e-05	AltEnd	NRCMS
Gtf2i	+	rno:353256	General transcription factor II-I	chr12:25450276-25450335	12	1.77211e-05	Cassette	NRCMS
Cnn2	+	rno:690976	Calponin	chr7:12786642-12786653	3	1.77382e-05	A5SS	NRCMS
Parp14	+	rno:303903	Protein Parp14	chr11:68114685-68114765	4-5	1.82467e-05	AltStart	NRCMS
Tenc1	+		Protein Tenc1	chr7:143712357-143712437	12-13	1.85833e-05	AltEnd	NRCMS
Eif4ebp1	-	rno:116636	Eukaryotic translation initiation factor 4E-binding protein 1	chr16:68967028-68967108	1-2	1.86916e-05	AltStart	NRCMS
rnf141	-	rno:308900	RING finger protein 141	chr1:175636720-175636788	8	1.88957e-05	A3SS	NRCMS
Rpn2	+	rno:64701	Dolichyl-diphosphooligosaccharide--protein glycosyltransferase subunit 2	chr3:153442833-153442880	17	1.90024e-05	Cassette	NRCMS
Aldoa	-	rno:24189	Fructose-bisphosphate aldolase A	chr1:198233175-198233215	3	1.90291e-05	AltStart	NRCMS
Rnf31	+	rno:364386	Rnf31 protein	chr15:34271418-34271573	3	1.91175e-05	Cassette	NRCMS
Dzip1l	+	rno:315952	Zinc finger protein DZIP1L	chr8:107875800-107876077	2	1.91642e-05	AltStart	NRCMS
Lrrfip2	+	rno:301035	Leucine-rich repeat flightless-interacting protein 2	chr8:119467214-119467306	25	1.98672e-05	Cassette_multi	NRCMS
Gtf3c2	+	rno:313914	Protein Gtf3c2	chr6:26563979-26564041	2	1.99094e-05	Cassette	NRCMS
Commd4	-	rno:363068	COMM domain containing 4 (Predicted), isoform CRA_b	chr8:61835280-61835345	3	2.02733e-05	Cassette	NRCMS
Scaf11	-	rno:312030	Protein Scaf11	chr7:137815808-137815813	9	2.04416e-05	A3SS	NRCMS
Rabac1	-	rno:83583	Prenylated Rab acceptor protein 1	chr1:81846359-81846394	2	2.05093e-05	A3SS	NRCMS
LOC103694867	+		ADP-ribosylation factor-binding protein GGA2-like	nw_007906806.1:19843-20322	3-4	2.05879e-05	MXE	NRCMS
Msi2	-	rno:360596	Protein Msi2	chr10:75681392-75681464	13	2.07023e-05	Cassette	NRCMS
Hsf2	+	rno:64441	Heat shock factor 2, isoform CRA_c	chr20:38959104-38959157	12	2.102e-05	Cassette	NRCMS
Gpbp1	-	rno:294734	Gpbp1 protein	chr2:43026694-43026753	7	2.10667e-05	Cassette	NRCMS
Ibtk	-	rno:315858	Protein Ibtk	chr8:93334062-93334142	25-26	2.12343e-05	AltEnd	NRCMS
Arhgef11	+	rno:78966	Rho guanine nucleotide exchange factor 11	chr2:187082163-187082192	23	2.1881e-05	Cassette	NRCMS
Iqsec1	+	rno:686590	Protein Iqsec1	chr4:123450095-123450144	13	2.20382e-05	Cassette	NRCMS
LOC102548320	+		zinc finger protein 845-like	chr1:94881063-94881094	4	2.21269e-05	AltStart	NRCMS
Dclk2	-	rno:310698	Serine/threonine-protein kinase DCLK2	chr2:186119864-186119945	18	2.22313e-05	Cassette	NRCMS
Dap	+	rno:64322	Death-associated protein 1	chr2:84314143-84314223	2-3	2.22861e-05	AltEnd	NRCMS
Dlgap5	-	rno:289997	Protein Dlgap5	chr15:24197932-24197979	2	2.23853e-05	Cassette	NRCMS
Luc7l2	+	rno:312251	Protein Luc7l2	chr4:66326248-66329082	9	2.27148e-05	MXE	NRCMS
Ggct	-	rno:362368	Protein Ggct	chr4:85189375-85189463	2	2.31774e-05	A5SS	NRCMS
Ptprf	-	rno:360406	Protein-tyrosine-phosphatase	chr5:137056004-137056030	14	2.33116e-05	Cassette	NRCMS
Mlf1	+	rno:310483	Myeloid leukemia factor 1 (Predicted), isoform CRA_a	chr2:164568332-164568376	4	2.37207e-05	Cassette	NRCMS
Prc1	+	rno:308761	Protein regulator of cytokinesis 1 (Predicted), isoform CRA_b	chr1:142106149-142106190	14	2.37387e-05	Cassette	NRCMS
Atp11b	+	rno:361929	Phospholipid-translocating ATPase	chr2:122386469-122387349	9-10	2.38752e-05	MXE	NRCMS
Ak2	+	rno:24184	Adenylate kinase 2, mitochondrial	chr5:147185933-147186013	1-2	2.39068e-05	AltStart	NRCMS
Rsrc1	+	rno:361956	Serine/Arginine-related protein 53	chr2:164131325-164131349	2	2.39841e-05	A5SS	NRCMS
LOC100912115	+		cutaneous T-cell lymphoma-associated antigen 5 homolog	chr6:80281928-80282044	29	2.44715e-05	Cassette	NRCMS
Adamtsl5	+	rno:314626	ADAMTS-like 5 (Predicted), isoform CRA_a	chr7:12235006-12235091	11	2.47712e-05	IR	NRCMS
Iqsec2	+	rno:685244	IQ motif and Sec7 domain 2	chrx:22247189-22247214	3	2.50776e-05	AltStart	NRCMS
LOC100362640	-	rno:100362640	Protein LOC100362640	chrx:72077772-72077852	1-2	2.52492e-05	AltStart	NRCMS
LOC102552827	-		uncharacterized LOC102552827	chr7:11240375-11240455	4	2.53722e-05	AltEnd	NRCMS
Tspan9	-	rno:312728	Tetraspanin	chr4:160682296-160718512	2	2.56728e-05	MXE	NRCMS
Sbno2	+	rno:314619	Protein Sbno2	chr7:12505275-12505294	11	2.61647e-05	A5SS	NRCMS
Mtx2	+	rno:288150	Protein Mtx2	chr3:61814426-61814506	10-11	2.64685e-05	AltStart	NRCMS
Mlkl	-	rno:690743	RCG51567	chr19:43518536-43518616	5-6	2.66675e-05	AltStart	NRCMS
Eno1	+	rno:24333	Alpha-enolase	chr5:167293423-167293481	5	2.6862e-05	Cassette	NRCMS
Ddc	-	rno:24311	Aromatic-L-amino-acid decarboxylase	chr14:91979476-91979500	4	2.70256e-05	AltStart	NRCMS
Srsf3	+	rno:361814	Protein Srsf3	chr20:6294212-6294667	3-4	2.75105e-05	Cassette	NRCMS
Gmfb	-	rno:81661	Glia maturation factor beta	chr15:23606538-23606634	2	2.75619e-05	Cassette	NRCMS
Extl3	-	rno:56819	Protein Extl3	chr15:48448096-48448185	3	2.82809e-05	Cassette_multi	NRCMS
Slc25a26	+	rno:362403	Protein Slc25a26	chr4:126606700-126606780	13-14	2.8547e-05	AltStart	NRCMS
Zfp46	+	rno:298558	Protein Zfp46	chr5:154647056-154647174	4	2.86781e-05	A3SS	NRCMS
Dlg1	-	rno:25252	Disks large homolog 1	chr11:72274423-72274521	6	2.89395e-05	Cassette	NRCMS
Sorbs2	-	rno:114901	Sorbin and SH3 domain-containing protein 2	chr16:49669649-49669732	12-13	2.92367e-05	Cassette	NRCMS
Aldh3a2	-	rno:65183	Fatty aldehyde dehydrogenase	chr10:47528349-47528461	10	3.02484e-05	Cassette	NRCMS
Camta1	-	rno:362665	calmodulin binding transcription activator 1	chr5:168155443-168155463	16	3.05151e-05	Cassette	NRCMS
Picalm	+	rno:89816	Phosphatidylinositol-binding clathrin assembly protein	chr1:154455573-154455674	21	3.13823e-05	Cassette	NRCMS
Pdlim3	-	rno:114108	PDZ and LIM domain protein 3	chr16:49553888-49554075	4	3.17005e-05	Cassette	NRCMS
Tpm3	+	rno:117557	Tropomyosin alpha-3 chain	chr2:189438656-189439368	8	3.19537e-05	MXE	NRCMS
Ttc3	+	rno:360702	Protein Ttc3	chr11:34637281-34637326	13	3.20148e-05	Cassette	NRCMS
LOC103689992	-		40S ribosomal protein S9	chr1:64019058-64019227	4-5	3.20403e-05	Cassette	NRCMS
Rprd1a	-	rno:291736	Protein Rprd1a	chr18:16463125-16463205	6-7	3.21695e-05	AltStart	NRCMS
Inpp4a	+	rno:80849	Type I inositol 3,4-bisphosphate 4-phosphatase	chr9:43971340-43971357	14	3.2401e-05	Cassette	NRCMS
Ccser2	-	rno:306306	Protein Ccser2	chr16:14126278-14131526	8-9	3.25988e-05	MXE	NRCMS
Nap1l4	-	rno:361684	Nucleosome assembly protein 1-like 4	chr1:216750752-216750848	2	3.27311e-05	Cassette	NRCMS
Prickle2	-	rno:312563	Protein Prickle2	chr4:124358717-124358777	3	3.3958e-05	AltStart	NRCMS
Pkm	+	rno:25630	Pyruvate kinase PKM	chr8:64499492-64499658	12	3.44437e-05	MXE	NRCMS
Stxbp5	-	rno:81022	Syntaxin-binding protein 5	chr1:3880068-3880148	22-23	3.45527e-05	AltStart	NRCMS
Celf1	+	rno:362160	CUGBP Elav-like family member 1	chr3:79811916-79812067	6	3.48522e-05	Cassette	NRCMS
Cpeb4	-	rno:303010	Protein Cpeb4	chr10:16009580-16009630	3	3.51052e-05	Cassette	NRCMS
Myocd	-	rno:246297	Myocardin	chr10:51733971-51734014	3	3.57288e-05	Cassette	NRCMS
Jmjd7	+	rno:100137086	jumonji domain containing 7	chr3:111822012-111822160	3	3.58417e-05	A5SS	NRCMS
Sh3glb2	-	rno:311848	Endophilin-B2	chr3:8910446-8910460	12	3.62759e-05	Cassette	NRCMS
Snrpa1	+	rno:100361269	Protein LOC100364748	chr1:126970583-126970662	7	3.64141e-05	Cassette	NRCMS
Srp72	-	rno:498351	Protein LOC100910272	chr14:33558969-33558977	2	3.65243e-05	A3SS	NRCMS
Asmtl	+	rno:288527	Protein Asmtl	chr12:18532515-18532558	2	3.65829e-05	A5SS	NRCMS
Mark2	-	rno:60328	Serine/threonine-protein kinase MARK2	chr1:222530195-222530221	19	3.6652e-05	Cassette	NRCMS
Chd8	-	rno:65027	Chromodomain-helicase-DNA-binding protein 8	chr15:28628081-28628105	27	3.73684e-05	A3SS	NRCMS
Srp19	+	rno:291685	Signal recognition particle 19 (Predicted), isoform CRA_a	chr18:27117979-27118059	2-3	3.74504e-05	AltEnd	NRCMS
Gcgr	+	rno:24953	Glucagon receptor	chr10:109711346-109711563	3	3.82737e-05	AltStart	NRCMS
Ndufs5	-	rno:362588	Protein LOC100361505	chr5:141405362-141405400	1	3.83352e-05	A5SS	NRCMS
Rtn4	+	rno:83765	Reticulon-4	chr14:114139416-114142680	5	3.86822e-05	Cassette_multi	NRCMS
Hectd1	-	rno:362736	Protein Hectd1	chr6:72520753-72520935	31	3.91226e-05	Cassette	NRCMS
Ppp1r12a	-	rno:116670	Protein phosphatase 1 regulatory subunit 12A	chr7:51411027-51411057	26	3.93612e-05	Cassette	NRCMS
Senp6	+	rno:300860	SUMO/sentrin specific peptidase 6 (Predicted), isoform CRA_b	chr8:87526536-87526616	8-9	3.98829e-05	AltEnd	NRCMS
Upp1	+	rno:289801	Uridine phosphorylase	chr14:89321369-89321449	4-5	4.02784e-05	AltStart	NRCMS
Col1a1	+	rno:29393	Type I-alpha 1 collagen	chr10:82757463-82757572	39	4.03565e-05	A3SS	NRCMS
Kcnq1	+	rno:84020	Potassium voltage-gated channel subfamily KQT member 1	chr1:216566140-216566201	15	4.03695e-05	Cassette_multi	NRCMS
Rhbdl3	+	rno:287556	Rhomboid, veinlet-like 4 (Drosophila) (Predicted)	chr10:67678821-67678844	2	4.1915e-05	Cassette	NRCMS
Gls	+	rno:24398	Glutaminase kidney isoform, mitochondrial	chr9:54244192-54244272	7-8	4.21273e-05	AltEnd	NRCMS
Fam162a	+	rno:360721	Protein FAM162A	chr11:67623399-67623479	1-2	4.24112e-05	AltEnd	NRCMS
Col1a1	+	rno:29393	Type I-alpha 1 collagen	chr10:82756641-82756676	35	4.27541e-05	A5SS	NRCMS
Tmem214	-	rno:362711	Transmembrane protein 214	chr6:26872414-26872424	7	4.29821e-05	A5SS	NRCMS
Bzw2	-	rno:171439	Basic leucine zipper and W2 domain-containing protein 2	chr6:55606422-55606712	7-8	4.31443e-05	AltEnd	NRCMS
Luc7l2	+	rno:312251	Protein Luc7l2	chr4:66307202-66307272	5	4.32828e-05	Cassette	NRCMS
Mtch2	+	rno:295922	Mitochondrial carrier homolog 2 (C. elegans)	chr3:79678286-79678308	1	4.3984e-05	A5SS	NRCMS
Pabpc4	+	rno:298510	Protein Pabpc4	chr5:140990895-140990943	10	4.41466e-05	A5SS	NRCMS
Scpep1	-	rno:114861	Retinoid-inducible serine carboxypeptidase	chr10:76262867-76262896	1-2	4.47062e-05	Cassette	NRCMS
Gabbr1	-	rno:81657	Gamma-aminobutyric acid type B receptor subunit 1	chr20:1981110-1981130	5	4.50176e-05	Cassette	NRCMS
Smyd1	-	rno:297333	Protein Smyd1	chr4:99098926-99098964	5	4.5659e-05	Cassette	NRCMS
Dennd4c	+		Protein Dennd4c	chr5:105155548-105155694	19-20	4.58988e-05	Cassette	NRCMS
2016-09-04	+	rno:287606	Protein Sept4	chr10:74883650-74883703	15	4.69812e-05	A3SS	NRCMS
Fam214a	+	rno:300836	family with sequence similarity 214, member A	chr8:81925040-81925055	9	4.72317e-05	A3SS	NRCMS
Pdha1	+	rno:29554	Pyruvate dehydrogenase E1 component subunit alpha, somatic form, mitochondrial	chrx:37330263-37330343	1-2	4.82192e-05	AltStart	NRCMS
Kat7	-	rno:303470	Histone acetyltransferase KAT7	chr10:83125448-83125500	2	4.84893e-05	A3SS	NRCMS
Gtdc1	-	rno:362129	Glycosyltransferase-like domain-containing protein 1	chr3:29713052-29713132	before first	4.84981e-05	AltStart	NRCMS
2016-09-11	-	rno:305227	Septin-11	chr14:16374085-16374165	8-9	4.85514e-05	AltEnd	NRCMS
Lmo7	+	rno:361084	Protein Lmo7	chr15:86408628-86409347	15	4.86564e-05	Cassette_multi	NRCMS
Mtss1l	-	rno:307845	Protein Mtss1l	chr19:40920687-40920771	4	4.87419e-05	Cassette	NRCMS
Rnaseh2a	-	rno:364974	Ribonuclease H2 subunit A	chr19:26084295-26084357	1-2	4.94089e-05	Cassette	NRCMS
Rapgef6	+	rno:303141	Rap guanine nucleotide exchange factor (GEF) 6 (Predicted), isoform CRA_a	chr10:40015133-40015156	23	5.05326e-05	Cassette	NRCMS
Vps37a	-	rno:290775	Vacuolar protein sorting 37 homolog A (S. cerevisiae)	chr16:54867981-54868049	9	5.10571e-05	Cassette	NRCMS
Fam195a	-	rno:685545	family with sequence similarity 195, member A	chr10:15232611-15232749	2-3	5.13482e-05	Cassette	NRCMS
Iffo1	+	rno:362437	intermediate filament family orphan 1	chr4:157665375-157665383	5	5.15015e-05	Cassette	NRCMS
Dab2	+	rno:79128	Disabled homolog 2	chr2:55755086-55755148	8	5.16482e-05	Cassette	NRCMS
Rap1gds1	-	rno:310909	Protein Rap1gds1	chr2:244291409-244291480	5	5.26653e-05	Cassette	NRCMS
Ctcf	+	rno:83726	Transcriptional repressor CTCF	chr19:37648188-37648194	12	5.28513e-05	A3SS	NRCMS
Obscn	-	rno:338458	Obscurin	chr10:45441126-45441150	18	5.29156e-05	MXE	NRCMS
Tbc1d9b	+	rno:360520	Tbc1d9b protein	chr10:35670181-35670231	19	5.2979e-05	Cassette	NRCMS
Mrps36	-	rno:294696	mitochondrial ribosomal protein S36	chr2:30744517-30744580	3	5.33484e-05	Cassette	NRCMS
Ica1	-	rno:81024	Islet cell autoantigen 1, isoform CRA_b	chr4:34777951-34778100	3	5.35299e-05	Cassette	NRCMS
Neo1	-	rno:81735	Neogenin	chr8:63707726-63707786	7	5.3755e-05	A3SS	NRCMS
Lage3	+	rno:293863	L antigen family, member 3	chrx:156356216-156356296	2-3	5.38743e-05	AltStart	NRCMS
Acsf3	+	rno:498962	Similar to C50H11.1, isoform CRA_a	chr19:55599322-55600011	3	5.39244e-05	Cassette	NRCMS
Zfp207	+	rno:303763	Zinc finger protein 207	chr10:67772403-67772495	9	5.60848e-05	Cassette	NRCMS
Ist1	+	rno:307833	IST1 homolog	chr19:41985949-41986041	8	5.76671e-05	Cassette	NRCMS
Ganc	+	rno:24382	Protein Ganc	chr3:112217726-112218055	20-21	5.86242e-05	MXE	NRCMS
Ttc17	-	rno:311224	Tetratricopeptide repeat protein 17	chr3:83233759-83233839	19-20	6.19893e-05	AltEnd	NRCMS
Slc35b3	+	rno:306866	Protein Slc35b3	chr17:26493239-26493393	6	6.21412e-05	Cassette	NRCMS
Dnm1l	+	rno:114114	Dynamin-1-like protein	chr11:88875528-88875560	18	6.23625e-05	Cassette	NRCMS
Sbf1	-	rno:300147	Protein Sbf1	chr7:130269722-130269799	30	6.25663e-05	Cassette	NRCMS
Cacna1c	-	rno:24239	L-type calcium channel alpha-1 subunit	chr4:150788270-150788776	11	6.42082e-05	MXE	NRCMS
Puf60	-	rno:84401	Poly(U)-binding-splicing factor PUF60	chr7:117133494-117133544	6	6.43303e-05	Cassette	NRCMS
Plod2	+	rno:300901	Procollagen-lysine,2-oxoglutarate 5-dioxygenase 2	chr8:100040204-100040266	14	6.4793e-05	Cassette	NRCMS
Kidins220	+	rno:116478	Kinase D-interacting substrate of 220 kDa	chr6:44305763-44305819	27	6.48067e-05	Cassette	NRCMS
Smim4	-	rno:361111	Protein Smim4	chr16:7209184-7209264	1-2	6.48809e-05	AltEnd	NRCMS
Nmt2	-	rno:291318	Glycylpeptide N-tetradecanoyltransferase	chr17:78940116-78940165	5	6.48886e-05	Cassette	NRCMS
Atp2a2	+	rno:29693	Calcium-transporting ATPase	chr12:39600767-39600849	20-21	6.49328e-05	Cassette	NRCMS
Lsr	-	rno:64355	Lipolysis-stimulated lipoprotein receptor	chr1:89388621-89388677	4	6.55058e-05	Cassette	NRCMS
Celf2	+	rno:29428	CUGBP Elav-like family member 2	chr17:75647585-75647603	12	6.60968e-05	A3SS	NRCMS
Baz2b	-	rno:317627	Bromodomain adjacent to zinc finger domain, 2B (Predicted)	chr3:45977319-45977424	34	6.79324e-05	A5SS	NRCMS
Cstf1	+	rno:311670	Cleavage stimulation factor subunit 1	chr3:170380583-170380749	2	6.80533e-05	AltStart	NRCMS
Cd99l2	-	rno:171485	CD99 antigen-like protein 2	chr15:5875825-5875905	1-2	6.88908e-05	AltStart	NRCMS
Mknk1	+	rno:500526	MAP kinase-interacting serine/threonine-protein kinase 1	chr5:134694677-134694724	2	6.89547e-05	Cassette	NRCMS
Klhl13	-	rno:313445	Kelch-like 13 (Drosophila)	chrx:121660996-121661061	5	7.01058e-05	Cassette	NRCMS
Snx7	-	rno:310815	RCG28719	chr2:221034601-221034753	9	7.03156e-05	Cassette	NRCMS
Nmt2	-	rno:291318	Glycylpeptide N-tetradecanoyltransferase	chr17:78941711-78941753	3	7.10655e-05	Cassette_multi	NRCMS
LOC103690089	+		pleckstrin homology domain-containing family A member 6-like	chr13:50076672-50076723	8-9	7.24499e-05	Cassette	NRCMS
Cdk1	+	rno:54237	Cyclin-dependent kinase 1	chr20:20577654-20577744	2	7.2506e-05	Cassette	NRCMS
Anp32e	+	rno:361999	Acidic leucine-rich nuclear phosphoprotein 32 family member E	chr2:198044701-198044850	2	7.30284e-05	Cassette	NRCMS
Kif1c	+	rno:113886	Kinesin-like protein KIF1C	chr10:57327366-57327446	8-9	7.33408e-05	AltStart	NRCMS
Tuba1a	-	rno:64158	Tubulin alpha-1A chain	chr7:140638908-140638923	2	7.34548e-05	A5SS	NRCMS
Sdf4	+	rno:155173	45 kDa calcium-binding protein	chr5:173426129-173426259	2	7.35011e-05	AltStart	NRCMS
Atp6v1c1	+	rno:299971	V-type proton ATPase subunit C 1	chr7:77701522-77701620	7	7.45176e-05	Cassette	NRCMS
Tead1	+	rno:361630	RCG40518, isoform CRA_a	chr1:177574175-177574255	5-6	7.45958e-05	AltStart	NRCMS
Gga1	+	rno:300066	Golgi associated, gamma adaptin ear containing, ARF binding protein 1	chr7:120115259-120116360	13	7.47731e-05	MXE	NRCMS
Zdhhc16	+	rno:654495	Palmitoyltransferase	chr1:261186226-261186311	6	7.5045e-05	A3SS	NRCMS
Xiap	+	rno:63879	Inhibitor of apoptosis protein 3	chrx:128417488-128417725	4	7.51617e-05	AltStart	NRCMS
Sorbs1	-	rno:686098	Sorbin and SH3 domain-containing protein 1	chr1:259462868-259463026	10	7.53224e-05	Cassette	NRCMS
Csnk1a1	+	rno:113927	Casein kinase I isoform alpha	chr18:56902507-56902590	4-5	7.56022e-05	Cassette	NRCMS
Tmem126a	+	rno:293113	Transmembrane protein 126A	chr1:156283193-156283329	1	7.7909e-05	A5SS	NRCMS
Efemp2	+	rno:293677	EGF-containing fibulin-like extracellular matrix protein 2	chr1:220857255-220857377	7	7.88791e-05	Cassette	NRCMS
Yap1	-	rno:363014	Transcriptional coactivator YAP1	chr8:6152345-6152357	5	7.93039e-05	A5SS	NRCMS
Slc25a26	+	rno:362403	Protein Slc25a26	chr4:126610910-126610983	15	8.11015e-05	Cassette	NRCMS
Sptbn1	-	rno:305614	Protein Sptbn1	chr14:114525190-114526136	36	8.1926e-05	AltEnd	NRCMS
Kif20b	+	rno:309523	Kinesin-like protein	chr1:253265112-253265130	30	8.20816e-05	A5SS	NRCMS
Cttnbp2nl	-	rno:310760	CTTNBP2 N-terminal like (Predicted), isoform CRA_a	chr2:207503299-207503379	5-6	8.42197e-05	AltStart	NRCMS
Tbc1d4	-		Protein Tbc1d4	chr15:85960495-85960659	11	8.47658e-05	Cassette	NRCMS
Dock6	-	rno:367039	Protein Dock6	chr8:22846803-22846895	24	8.54354e-05	Cassette	NRCMS
Stat2	+	rno:288774	Signal transducer and activator of transcription	chr7:2695690-2695705	5	8.58205e-05	A3SS	NRCMS
Fat1	-	rno:83720	Protein Fat1	chr16:50498745-50498825	1-2	8.61569e-05	AltStart	NRCMS
LOC685707	-		Protein LOC685707	chr13:52290974-52290997	16	8.72346e-05	Cassette	NRCMS
Rbpms	+	rno:498642	Protein Rbpms	chr16:61995488-61995568	1-2	8.77438e-05	AltStart	NRCMS
Dock7	-	rno:313388	Dock7 protein	chr5:117663859-117663948	24	8.809e-05	Cassette	NRCMS
Pigf	-	rno:681086	Protein Pigf	chr6:10585739-10585819	5-6	9.02855e-05	AltStart	NRCMS
LOC100911413	+		deleted in malignant brain tumors 1 protein-like	chr1:203283089-203283169	10-11	9.10164e-05	AltEnd	NRCMS
Acadvl	-	rno:25363	Very long-chain specific acyl-CoA dehydrogenase, mitochondrial	chr10:56619973-56620001	17	9.16759e-05	A5SS	NRCMS
Zbtb8os	+		Protein Zbtb8os	chr5:147540325-147540349	2	9.19827e-05	Cassette	NRCMS
Klc1	+	rno:171041	Kinesin light chain 1	chr6:136362490-136362539	14	9.19856e-05	Cassette	NRCMS
Obscn	-	rno:338458	Obscurin	chr10:45403906-45404169	48	9.25392e-05	MXE	NRCMS
Picalm	+	rno:89816	Phosphatidylinositol-binding clathrin assembly protein	chr1:154431990-154432139	13	9.27871e-05	Cassette	NRCMS
Cops4	-	rno:360915	COP9 signalosome complex subunit 4	chr14:10733664-10733744	4-5	9.28399e-05	AltStart	NRCMS
Akr7a2	+	rno:171445	Aflatoxin B1 aldehyde reductase member 2	chr5:157763669-157763713	2-3	9.49656e-05	MXE	NRCMS
P4htm	-	rno:301008	Protein P4htm	chr8:117368860-117368957	4-5	9.6638e-05	Cassette	NRCMS
Zfp335	-	rno:259270	Zinc finger protein 335	chr3:161358644-161358771	22	9.67188e-05	IR	NRCMS
Ac1576	-		Ac1576	chr10:71356521-71356556	2-3	9.71215e-05	Cassette	NRCMS
Acadvl	-	rno:25363	Very long-chain specific acyl-CoA dehydrogenase, mitochondrial	chr10:56619894-56619901	18	9.78565e-05	A3SS	NRCMS
Dennd1a	-	rno:311913	Dennd1a protein	chr3:22066554-22066682	21	9.8171e-05	Cassette	NRCMS
Cept1	-	rno:310773	Choline/ethanolaminephosphotransferase 1	chr2:209135295-209135379	7	9.84166e-05	Cassette	NRCMS
Fbxo30	+	rno:308283	F-box only protein 30	chr1:5373091-5373171	2-3	9.9796e-05	AltStart	NRCMS
Fgfr1op2	+	rno:362463	FGFR1 oncogene partner 2 homolog	chr4:180901741-180901771	5	0.000101515	A5SS	NRCMS
Ctdsp2	+	rno:100365370	Protein Ctdsp2	chr7:70288156-70288182	7	0.000101917	Cassette	NRCMS
Hmg20b	+	rno:362825	Protein Hmg20b	chr7:11240639-11240645	5	0.000102171	A3SS	NRCMS
Psenen	-	rno:292788	Gamma-secretase subunit PEN-2	chr1:89016920-89017008	3	0.000103221	A5SS	NRCMS
Canx	-	rno:29144	Calnexin	chr10:35806506-35806543	12	0.000103706	IR	NRCMS
Bach1	+	rno:304127	Protein Bach1	chr11:27365195-27365281	2	0.000104098	AltStart	NRCMS
Oxr1	+	rno:117520	Oxidation resistance protein 1	chr7:80749846-80749926	12-13	0.000107288	AltStart	NRCMS
Zkscan1	+	rno:498160	Zinc finger protein with KRAB and SCAN domains 1	chr12:19241792-19242305	4	0.000110214	Cassette_multi	NRCMS
RGD1310712	-		Protein RGD1310712	chr1:163548318-163548494	21	0.000110478	A3SS	NRCMS
Cep131	-	rno:360672	5-azacytidine induced gene 1 (Predicted), isoform CRA_a	chr10:109243659-109244211	24	0.000110704	IR	NRCMS
Rb1	-	rno:24708	Retinoblastoma-associated protein	chr15:55089571-55089601	23	0.000110964	Cassette	NRCMS
Ppig	+	rno:83624	Peptidyl-prolyl cis-trans isomerase G	chr3:55961131-55961178	3	0.000111475	Cassette	NRCMS
Ranbp10	-	rno:361396	Protein Ranbp10	chr19:37754209-37754376	4	0.000111913	Cassette	NRCMS
Apba1	+	rno:83589	Amyloid beta A4 precursor protein-binding family A member 1	chr1:241782630-241782710	6-7	0.000113544	AltEnd	NRCMS
Mrpl47	-	rno:294963	Mitochondrial ribosomal protein L47, isoform CRA_a	chr2:119139351-119139440	1	0.000114033	AltStart	NRCMS
Rab7l1	+	rno:171122	Ras-related protein Rab-7L1	chr13:48644776-48644885	1	0.000114569	IR	NRCMS
Cpne8	-	rno:362988	Protein Cpne8	chr7:131727585-131727661	6	0.000115776	Cassette	NRCMS
Rpp14	-	rno:361020	Protein Rpp14	chr15:18635778-18635941	1	0.000116056	A5SS	NRCMS
Plagl1	+	rno:25157	Lost on transformation	chr1:7239989-7240016	4	0.000117288	Cassette	NRCMS
Fbxw4	-	rno:309444	F-box and WD repeat domain containing 4	chr1:265334786-265334866	5-6	0.000118265	AltStart	NRCMS
Dhrs11	-	rno:360583	Protein Dhrs11	chr10:72145066-72145109	5	0.000120564	A3SS	NRCMS
Arid5b	+	rno:309728	AT rich interactive domain 5B (Mrf1 like)	chr20:21839436-21839516	3-4	0.000123164	AltStart	NRCMS
Srpk2	+	rno:296753	Protein Srpk2	chr4:8178462-8178554	15	0.000126296	Cassette	NRCMS
RGD1565775	+	rno:361980	Protein RGD1565775	chr2:188077087-188077115	12	0.000127569	A3SS	NRCMS
Rhot1	+	rno:303351	Mitochondrial Rho GTPase	chr10:67603338-67603370	11	0.000127976	A3SS	NRCMS
Nptn	+	rno:56064	Neuroplastin	chr8:63414516-63414863	2	0.000129086	Cassette	NRCMS
Parp3	-	rno:300985	Poly (ADP-ribose) polymerase family, member 3	chr8:115177193-115177208	6	0.000129175	A3SS	NRCMS
Trdn	-	rno:59299	Triadin	chr1:25714254-25714334	7-8	0.000130867	AltEnd	NRCMS
Rc3h2	-	rno:311909	Membrane associated DNA binding protein (Predicted)	chr3:21628506-21628525	21	0.000131222	A5SS	NRCMS
Pik3c2b	+	rno:289021	Protein Pik3c2b	chr13:49908124-49908162	35	0.000131966	A3SS	NRCMS
Fastk	+	rno:296741	Fas-activated serine/threonine kinase	chr4:7261019-7261191	3	0.000133277	AltStart	NRCMS
Dip2c	+	rno:307067	RCG30561	chr17:63636654-63636821	4	0.000133647	Cassette	NRCMS
Rpap2	-	rno:305120	RNA polymerase II subunit B1 CTD phosphatase Rpap2	chr14:3204182-3204381	2	0.000133842	AltStart	NRCMS
Arhgap26	-	rno:307459	Protein Arhgap26	chr18:31825322-31825458	25	0.000134298	IR	NRCMS
Lims1	+	rno:499443	Protein Lims1	chr20:27997638-27997827	13	0.000135203	Cassette	NRCMS
Sirpa	+	rno:25528	Tyrosine-protein phosphatase non-receptor type substrate 1	chr3:122148172-122148184	8	0.000135853	A5SS	NRCMS
Tpm1	-	rno:24851	Tropomyosin alpha-1 chain	chr8:72841435-72841466	1	0.000139432	IR	NRCMS
Acsl4	-	rno:113976	Long-chain-fatty-acid--CoA ligase 4	chrx:113625955-113626246	4	0.000139794	A3SS	NRCMS
Hmga1	+	rno:117062	High mobility group protein HMG-I/HMG-Y	chr20:7136108-7136141	5	0.000140562	A5SS	NRCMS
Ilf3	+	rno:84472	Interleukin enhancer-binding factor 3	chr8:22430961-22431058	11	0.0001407	Cassette	NRCMS
Ank3	+	rno:361833	Ankyrin-3	chr20:20236291-20236371	2-3	0.000141976	AltStart	NRCMS
Ost4	+	rno:100188932	Dolichyl-diphosphooligosaccharide--protein glycosyltransferase subunit 4	chr6:26836284-26836413	1	0.000142121	IR	NRCMS
LOC103692712	-		uncharacterized LOC103692712	chr6:128439246-128440464	3	0.000142287	Cassette_multi	NRCMS
LOC100360417	-		RUN and SH3 domain containing 1-like	chr2:188399959-188400002	5	0.000144504	AltStart	NRCMS
Carns1	-		Protein Carns1	chr1:219421662-219421742	3-4	0.000148615	AltStart	NRCMS
Flna	+	rno:293860	Filamin, alpha (Predicted), isoform CRA_a	chrx:156477714-156477737	30	0.000149713	Cassette	NRCMS
Ermard	+	rno:361485	Endoplasmic reticulum membrane-associated RNA degradation protein	chr1:56990671-56992811	12	0.000151932	Cassette_multi	NRCMS
Cnnm3	+	rno:301345	Protein Cnnm3	chr9:43105342-43105440	8	0.00015226	Cassette	NRCMS
RT1-CE1	-	rno:309603	MHC class Ib alpha chain	chr20:4893610-4893690	before first	0.000152548	AltStart	NRCMS
Cfl2	-	rno:366624	Cofilin 2, muscle (Predicted), isoform CRA_b	chr6:75761819-75762073	3	0.000153866	A5SS	NRCMS
Huwe1	+		E3 ubiquitin-protein ligase HUWE1	chrx:21544288-21544315	29	0.000155955	A5SS	NRCMS
Riok3	+	rno:361293	RIO kinase 3 (Yeast) (Predicted), isoform CRA_a	chr18:3576439-3576582	6	0.000156517	Cassette	NRCMS
Fermt2	-	rno:289992	Fermitin family homolog 2 (Drosophila)	chr15:19812466-19812489	16	0.000158569	Cassette	NRCMS
Chpt1	-	rno:362866	Cholinephosphotransferase 1	chr7:29043916-29044079	9	0.000158961	AltEnd	NRCMS
Cd36	+	rno:29184	Platelet glycoprotein 4	chr4:14168020-14168033	5-6	0.000159196	Cassette	NRCMS
Myl1	-	rno:56781	Myosin light chain 1/3, skeletal muscle isoform	chr9:73948389-73948518	2	0.000159736	IR	NRCMS
Vps13d	-	rno:313825	Protein Vps13d	chr5:162978319-162978399	60-61	0.000164569	AltEnd	NRCMS
LOC102552000	-		zinc finger protein 91-like	chr17:3729168-3729248	3-4	0.000164844	AltEnd	NRCMS
Zbtb47	+	rno:316087	Protein Zbtb47	chr8:130399002-130399078	4	0.000166317	AltStart	NRCMS
Wdr44	+	rno:246152	WD repeat-containing protein 44	chrx:120860201-120860284	1	0.000166524	IR	NRCMS
Rrnad1	-	rno:361976	Protein RRNAD1	chr2:187297967-187298007	4	0.00016848	A3SS	NRCMS
Bzw2	-	rno:171439	Basic leucine zipper and W2 domain-containing protein 2	chr6:55606747-55606781	7	0.00017031	A5SS	NRCMS
Dgcr2	+	rno:360742	DiGeorge syndrome critical region gene 2	chr11:87275289-87275298	4	0.000172811	A3SS	NRCMS
Ppfibp1	+	rno:312855	Protein Ppfibp1	chr4:181394961-181394993	13	0.000172926	Cassette	NRCMS
Myo9b	+	rno:25486	Unconventional myosin-IXb	chr16:19730696-19730809	17	0.000174296	Cassette_multi	NRCMS
Glrx2	+	rno:114022	Glutaredoxin-2, mitochondrial	chr13:60529939-60530029	4	0.000174838	A5SS	NRCMS
Kxd1	+	rno:498606	KxDL motif-containing protein 1	chr16:20657099-20657192	2	0.000179402	AltStart	NRCMS
Fam193b	+	rno:498703	Protein Fam193b	chr17:9617726-9617770	8-9	0.000180078	Cassette	NRCMS
Mtmr3	-	rno:305482	Myotubularin-related protein 3	chr14:84705932-84706565	22	0.000180505	MXE	NRCMS
Csnk1g3	+	rno:64823	Casein kinase I isoform gamma-3	chr18:48905347-48905370	15-16	0.000180715	Cassette	NRCMS
Btbd10	-	rno:308890	BTB (POZ) domain containing 10	chr1:178191938-178192310	3	0.00018078	Cassette	NRCMS
Rbfox2	-	rno:362950	RNA binding protein fox-1 homolog 2	chr7:118163673-118163704	18	0.000181049	Cassette	NRCMS
Pbx3	-	rno:311876	Pre B-cell leukemia transcription factor 3 (Predicted)	chr3:13246290-13246402	7	0.000183638	Cassette	NRCMS
Nt5dc1	-	rno:294456	Protein Nt5dc1	chr20:41191710-41191794	6	0.000185222	Cassette	NRCMS
LOC100909505	+		Protein Gns	chr7:65650922-65650928	14	0.000185346	A3SS	NRCMS
Rfwd2	+	rno:360860	Protein Rfwd2	chr13:76962568-76962580	4	0.000185849	A5SS	NRCMS
Acvr1	-	rno:79558	Serine/threonine-protein kinase receptor	chr3:44467067-44467123	8	0.000185863	Cassette	NRCMS
Mtf2	-	rno:360905	Mtf2 protein	chr14:2692721-2692868	3	0.000186538	Cassette	NRCMS
Rpap3	-	rno:300189	RNA polymerase II associated protein 3	chr7:139186829-139186909	5-6	0.000189626	AltEnd	NRCMS
Gpx7	-	rno:298376	Glutathione peroxidase	chr5:128005414-128005494	1-2	0.000189919	AltEnd	NRCMS
Tmem184c	+	rno:291946	Transmembrane protein 184C	chr19:34041238-34041581	1	0.000190528	IR	NRCMS
Vdac3	+	rno:83532	Voltage-dependent anion-selective channel protein 3	chr16:74302865-74302945	5-6	0.000190561	AltStart	NRCMS
Tpx2	+	rno:311546	Protein Tpx2	chr3:148328089-148328308	1	0.000190734	A5SS	NRCMS
Slc25a4	+	rno:85333	ADP/ATP translocase 1	chr16:49268507-49268634	2	0.000193275	IR	NRCMS
Acin1	-	rno:305884	Protein Acin1	chr15:33299633-33299713	11-12	0.000193679	AltStart	NRCMS
Dlg4	+	rno:29495	Disks large homolog 4	chr10:56651744-56651853	24	0.000195975	Cassette	NRCMS
Ap2m1	-	rno:116563	AP-2 complex subunit mu	chr11:84044268-84044273	4	0.000198222	Cassette	NRCMS
Dysf	+	rno:312492	Dysferlin (Predicted), isoform CRA_a	chr4:115886140-115886220	54-55	0.000199179	AltEnd	NRCMS
Rapgef2	-	rno:310533	Rap guanine nucleotide exchange factor 2	chr2:177947848-177947865	12	0.000199207	Cassette	NRCMS
Men1	+	rno:29417	Menin	chr1:221704523-221704879	1	0.000199399	IR	NRCMS
Strbp	-	rno:84476	Spermatid perinuclear RNA binding protein, isoform CRA_a	chr3:21876112-21876223	9	0.000202366	Cassette	NRCMS
Rnf7	-	rno:300948	Ring finger protein 7 (Predicted)	chr8:104330033-104330093	2	0.000202538	A3SS	NRCMS
G3bp2	+	rno:305240	GTPase activating protein (SH3 domain) binding protein 2	chr14:17492438-17492629	2	0.000203014	A5SS	NRCMS
Evi5	+	rno:100360066	Protein Evi5	chr14:2963176-2963322	17	0.00020577	Cassette	NRCMS
Tlr5	+	rno:289337	Toll-like receptor 5	chr13:101364882-101364923	1	0.0002058	A5SS	NRCMS
LOC103691033	-		zinc finger protein 805-like	chr1:69974953-69975110	3	0.000208278	Cassette_multi	NRCMS
Arhgef6	-	rno:363509	Rho guanine nucleotide exchange factor 6	chrx:159829490-159829570	2-3	0.00020897	AltStart	NRCMS
Tmem176b	-	rno:171411	Transmembrane protein 176B	chr4:78458147-78458179	2	0.000209739	AltStart	NRCMS
Dpf2	-	rno:361711	Dpf2 protein	chr1:221260378-221260419	7	0.000213154	Cassette	NRCMS
Ikbkg	-	rno:309295	NF-kappa-B essential modulator	chrx:156271373-156271412	4	0.000214005	Cassette	NRCMS
Ubap2	-	rno:313169	Protein Ubap2	chr5:57600566-57600602	3	0.000214056	Cassette	NRCMS
Kcng4	-	rno:307900	Protein Kcng4	chr19:52281835-52282050	2	0.000216629	Cassette	NRCMS
Mtg2	+	rno:296462	Protein Mtg2	chr3:175448741-175448841	2	0.000222079	Cassette	NRCMS
Usp2	+	rno:115771	Ubiquitin carboxyl-terminal hydrolase 2	chr8:48421791-48422182	4	0.000224497	AltStart	NRCMS
Cap1	-	rno:64185	Adenylyl cyclase-associated protein 1	chr5:140585284-140585303	1	0.000224578	A5SS	NRCMS
Sorbs1	-	rno:686098	Sorbin and SH3 domain-containing protein 1	chr1:259446355-259446417	16	0.000227842	Cassette	NRCMS
Gosr2	-	rno:64154	Golgi SNAP receptor complex member 2	chr10:91742806-91742946	5	0.000227975	Cassette	NRCMS
RGD1562952	-		similar to Erbb2 interacting protein isoform 2	chr2:33906590-33906617	17	0.000231427	A5SS	NRCMS
Myh7	-	rno:29557	RCG23467, isoform CRA_a	chr15:33648362-33648469	22	0.000232292	A3SS	NRCMS
Mta1	+	rno:64520	Metastasis-associated protein MTA1	chr6:137932295-137932345	4	0.000233051	Cassette	NRCMS
Whsc1l1	-	rno:290831	Histone-lysine N-methyltransferase	chr16:71150967-71151113	18	0.000233327	Cassette	NRCMS
RT1-CE1	-	rno:309603	MHC class Ib alpha chain	chr20:4771592-4771824	8	0.000234943	AltEnd	NRCMS
Copz1	+	rno:315345	Protein Copz1	chr7:144924874-144924954	8-9	0.000238431	AltEnd	NRCMS
Nabp1	+	rno:363227	SOSS complex subunit B2	chr9:55050194-55050465	1	0.000241843	AltStart	NRCMS
Naglu	+	rno:360630	RCG33377, isoform CRA_b	chr10:88981737-88981822	4	0.000242749	Cassette	NRCMS
Cadm1	+	rno:363058	Secretory isoform of TSLC1	chr8:52168547-52168579	9	0.000244052	Cassette_multi	NRCMS
Gabpa	+	rno:363735	Protein Gabpa	chr11:24293933-24293933	1	0.000244632	AltStart	NRCMS
Pou6f1	-	rno:116545	POU domain, class 6, transcription factor 1	chr7:142212026-142212123	5	0.000244785	A3SS	NRCMS
Tax1bp3	+	rno:360564	Tax1-binding protein 3	chr10:59746767-59746844	3	0.00024623	Cassette	NRCMS
Tpi1	-	rno:24849	Triosephosphate isomerase	chr4:157329828-157329908	4-5	0.000249494	AltStart	NRCMS
LOC100910973	-		uncharacterized LOC100910973	chr1:227113179-227113259	1-2	0.000250029	AltStart	NRCMS
Tns1	-	rno:301509	Protein Tns1	chr9:81216557-81216580	23	0.000253677	Cassette	NRCMS
Ryk	+	rno:140585	Protein Ryk	chr8:111356256-111356336	2-3	0.000253822	AltStart	NRCMS
Rnf41	+	rno:362814	Protein Rnf41	chr7:2829411-2829502	3	0.000254712	Cassette	NRCMS
Hspb6	+	rno:192245	Heat shock protein beta-6	chr1:89008117-89008319	1	0.000260998	AltStart	NRCMS
Ddah2	+	rno:294239	N(G),N(G)-dimethylarginine dimethylaminohydrolase 2	chr20:5050275-5050411	2	0.000261797	Cassette	NRCMS
Coro6	-	rno:245982	Coronin-6	chr10:62695071-62695656	6	0.000261989	Cassette	NRCMS
Gja1	+	rno:24392	Gap junction alpha-1 protein	chr20:37878581-37878661	1-2	0.000264291	AltStart	NRCMS
Lrrfip1	+	rno:367314	Leucine-rich repeat flightless-interacting protein 1	chr9:98248762-98248854	21	0.000264334	Cassette	NRCMS
Cpsf3l	+	rno:298688	Integrator complex subunit 11	chr5:173333557-173333643	6	0.000267692	IR	NRCMS
Pxn	-	rno:360820	RCG21114, isoform CRA_b	chr12:46802588-46802689	11	0.000268252	Cassette_multi	NRCMS
Dnase1l1	+	rno:363522	Deoxyribonuclease-1-like 1	chrx:156435357-156435434	4	0.000272105	Cassette	NRCMS
Il3ra	-	rno:246144	Protein Il3ra	chr12:18538503-18538643	5-6	0.000272868	Cassette	NRCMS
Hexdc	+	rno:100216475	Uncharacterized protein	chr10:110421995-110422072	9-10	0.000274877	Cassette	NRCMS
Plekha5	+	rno:246237	Protein Plekha5	chr4:174758785-174759007	29	0.000275338	Cassette	NRCMS
Pi16	+	rno:294312	Protein Pi16	chr20:6931077-6931935	5	0.0002763	IR	NRCMS
Mlip	-	rno:681849	muscular LMNA-interacting protein	chr8:84461481-84461546	7	0.000279416	Cassette_multi	NRCMS
Stim1	+	rno:361618	Stromal interaction molecule 1	chr1:167524809-167524901	10-11	0.000279998	Cassette	NRCMS
Lsm4	-	rno:290647	LSM4 homolog, U6 small nuclear RNA associated (S. cerevisiae) (Predicted), isoform CRA_a	chr16:20507931-20508011	2-3	0.000282781	AltEnd	NRCMS
Mical2	+	rno:365352	Protein-methionine sulfoxide oxidase MICAL2	chr1:177158495-177158620	21	0.00028551	Cassette	NRCMS
Prdm2	-	rno:313678	PR domain zinc finger protein 2	chr5:161807584-161807639	7-8	0.00028718	Cassette	NRCMS
Parn	-	rno:360464	Poly(A)-specific ribonuclease	chr10:1385470-1386933	21	0.000287574	MXE	NRCMS
Fbxw4	-	rno:309444	F-box and WD repeat domain containing 4	chr1:265386052-265386146	5	0.000288049	Cassette	NRCMS
Atg16l1	+	rno:363278	Protein Atg16l1	chr9:94898057-94898104	9	0.000292791	Cassette	NRCMS
Stx2	+	rno:25130	Syntaxin-2	chr12:31357067-31357191	12	0.000294061	Cassette	NRCMS
Ubc	+	rno:50522	Polyubiquitin-B	chr12:36641567-36642479	2	0.000296457	A3SS	NRCMS
Mboat2	+	rno:313997	Membrane-bound O-acyltransferase domain-containing protein 2	chr6:44097735-44097830	4	0.000299466	Cassette	NRCMS
Hnrnpu	-	rno:117280	SP120	chr13:96222845-96222935	15	0.000300175	IR	NRCMS
Dlgap4	+	rno:286930	Discs, large homolog-associated protein 4 (Drosophila)	chr3:152811406-152811486	6-7	0.000302207	AltStart	NRCMS
Zfp280d	+	rno:315798	Protein Zfp280d	chr8:78925328-78925364	20	0.000303344	Cassette	NRCMS
Fam184a	-		Protein Fam184a	chr20:34951022-34951168	15	0.000305473	Cassette	NRCMS
Pdlim5	-	rno:64353	PDZ and LIM domain protein 5	chr2:247892460-247892787	5	0.000309358	A3SS	NRCMS
Maged2	-	rno:113947	Melanoma antigen, family D, 2, isoform CRA_a	chr5:33181261-33181393	3	0.00031239	AltStart	NRCMS
Lrig1	-	rno:312574	Protein Lrig1	chr4:126630693-126631037	12-13	0.000313579	MXE	NRCMS
Svil	-		Protein Svil	chr17:55269391-55269468	25	0.000315099	Cassette	NRCMS
Rnps1	+	rno:287113	RNA-binding protein with serine-rich domain 1	chr10:13789709-13789889	3	0.000318751	Cassette	NRCMS
LOC100366044	-	rno:100366044	Protein LOC100366044	chr2:120513984-120514075	4	0.000320124	Cassette	NRCMS
Dnajc15	-	rno:290370	DnaJ (Hsp40) homolog, subfamily C, member 15 (Predicted), isoform CRA_a	chr15:60053202-60053282	1-2	0.000321645	AltEnd	NRCMS
U2af1l4	+	rno:361542	Splicing factor U2AF 26 kDa subunit	chr1:89017716-89017741	3	0.000323711	A3SS	NRCMS
Ola1	-	rno:296488	Obg-like ATPase 1	chr3:59808712-59808775	8	0.000323908	A3SS	NRCMS
Cacna1g	-	rno:29717	Voltage-dependent calcium channel T type alpha 1G subunit domain I-II linker	chr10:82161104-82161172	14	0.000327401	Cassette	NRCMS
Zmynd8	-	rno:296374	Spinous and karyoplasmic protein	chr3:162579176-162579201	6	0.000329503	AltStart	NRCMS
Ccnl1	-	rno:114121	Cyclin L1	chr2:157760001-157760147	before first	0.000333115	MXE	NRCMS
Arv1	+	rno:292097	Protein Arv1	chr19:57493637-57493684	4	0.00033724	A3SS	NRCMS
Prepl	-	rno:298771	Prolyl endopeptidase-like	chr6:8344362-8344568	4	0.000339086	Cassette	NRCMS
St5	-	rno:308944	Protein St5	chr1:174140749-174140807	19	0.000340802	A3SS	NRCMS
Homer1	+	rno:29546	Homer protein homolog 1	chr2:22995852-22995887	7	0.000343114	Cassette	NRCMS
Nfyc	-	rno:25337	Nuclear transcription factor Y subunit gamma	chr5:139748414-139748494	2-3	0.000344093	AltStart	NRCMS
Wdsub1	-	rno:362137	WD repeat, SAM and U-box domain-containing protein 1	chr3:45955275-45955286	1	0.000348449	A5SS	NRCMS
Ctbp1	+	rno:29382	C-terminal binding protein 1	chr14:82762451-82762531	1-2	0.00034924	AltStart	NRCMS
Pkd1	+	rno:24650	Protein Pkd1	chr10:13954281-13954308	34	0.000349883	A5SS	NRCMS
Tppp3	-	rno:291966	Tubulin polymerization-promoting protein family member 3	chr19:37427891-37427901	1	0.000350156	A5SS	NRCMS
Tardbp	-	rno:298648	Tardbp protein	chr5:165433080-165433200	7	0.000350669	A3SS	NRCMS
Tcea1	-	rno:362479	Transcription elongation factor A protein 1	chr5:14511841-14512533	11	0.000352303	IR	NRCMS
Smim1	-	rno:500595	RCG31049, isoform CRA_a	chr5:171311316-171311470	3	0.000356082	Cassette	NRCMS
Urgcp	-	rno:305493	Protein Urgcp	chr14:85965365-85965415	5	0.000356645	Cassette	NRCMS
Idnk	-	rno:498695	Probable gluconokinase	chr17:6889770-6889800	2	0.000358909	Cassette	NRCMS
Cacna1c	-	rno:24239	L-type calcium channel alpha-1 subunit	chr4:151176108-151176709	2	0.000359211	AltStart	NRCMS
LOC100362738	-	rno:100362738	M2 pyruvate kinase-like	chr20:18058269-18058313	1-2	0.000362564	A5SS	NRCMS
Pecam1	-	rno:29583	Platelet endothelial cell adhesion molecule	chr10:94878190-94878243	10-11	0.000373832	Cassette	NRCMS
Ndufc1	-	rno:689938	RCG49984, isoform CRA_a	chr2:140462318-140462366	4	0.000374586	Cassette	NRCMS
Dst	-		Protein Dst	chr9:37914028-37914045	104	0.000375685	Cassette	NRCMS
Pi4kb	+	rno:81747	Phosphatidylinositol 4-kinase beta	chr2:196145509-196145627	3	0.000376677	Cassette	NRCMS
Phc3	+	rno:310258	Polyhomeotic like 3 (Drosophila) (Predicted)	chr2:116053548-116053646	6	0.000384576	Cassette	NRCMS
Lrig2	-	rno:310753	Leucine-rich repeats and immunoglobulin-like domains 2 (Predicted), isoform CRA_a	chr2:206937916-206937937	16	0.000388895	A3SS	NRCMS
Pnpla6	+	rno:360753	Protein Pnpla6	chr12:2091426-2091628	30	0.000390379	A3SS	NRCMS
Robo1	+	rno:58946	Roundabout homolog 1	chr11:10089867-10089893	21	0.000392298	Cassette	NRCMS
Haus8	-	rno:290626	HAUS augmin-like complex subunit 8	chr16:19661095-19661167	5	0.000393594	Cassette_multi	NRCMS
Clint1	+	rno:360515	Enthoprotin	chr10:30953438-30953476	2	0.000395888	AltStart	NRCMS
Raph1	-		Protein Raph1	chr9:67325453-67325533	4-5	0.000396594	Cassette_multi	NRCMS
Msh2	-	rno:81709	MutS homolog 2 (E. coli)	chr6:11264239-11264319	4-5	0.000396884	AltEnd	NRCMS
Tmpo	-	rno:25359	Lamina-associated polypeptide 2, isoform beta	chr7:31852637-31852747	8	0.00040053	Cassette_multi	NRCMS
Tbce	+	rno:361255	Tubulin-specific chaperone E	chr17:54003843-54003927	4	0.000401563	Cassette	NRCMS
Suco	-	rno:360863	SUN domain-containing ossification factor	chr13:79763847-79763867	12	0.000403103	Cassette	NRCMS
Hdac7	-	rno:84582	Histone deacetylase 7	chr7:139295406-139295516	9	0.000427803	Cassette	NRCMS
Bmp1	-	rno:83470	Metalloendopeptidase	chr15:52177946-52178269	16	0.000431208	AltEnd	NRCMS
Col1a1	+	rno:29393	Type I-alpha 1 collagen	chr10:82757308-82757325	38	0.000436489	A5SS	NRCMS
Kifc3	+	rno:307644	Kinesin-like protein	chr19:10320542-10320632	7	0.00043818	AltStart	NRCMS
Acp5	-	rno:25732	Tartrate-resistant acid phosphatase type 5	chr8:23148245-23148396	2	0.000442071	Cassette_multi	NRCMS
Hyou1	+	rno:192235	Hypoxia up-regulated protein 1	chr8:48699845-48699984	2	0.000447318	AltStart	NRCMS
Sorbs2	-	rno:114901	Sorbin and SH3 domain-containing protein 2	chr16:49702164-49702793	6-7	0.000448455	Cassette	NRCMS
Nfib	-	rno:29227	Nuclear factor 1	chr5:100464494-100467938	10	0.000451159	Cassette_multi	NRCMS
Cd97	-	rno:361383	CD97 molecule	chr19:24862370-24862516	7	0.000470378	Cassette_multi	NRCMS
Tial1	-	rno:361655	Tial1 cytotoxic granule-associated RNA binding protein-like 1 (Mapped), isoform CRA_a	chr1:199851902-199851953	4	0.000482019	A3SS	NRCMS
Cobll1	-		Protein Cobll1	chr3:51194599-51194637	8	0.000484577	Cassette	NRCMS
Ubox5	-	rno:296161	Protein Ubox5	chr3:123157040-123157120	2-3	0.000490582	AltEnd	NRCMS
Cryz	+	rno:362061	Quinone oxidoreductase	chr2:260885656-260885870	2	0.000498701	Cassette	NRCMS
Ulk3	+	rno:691171	Serine/threonine-protein kinase ULK3	chr8:62373207-62373244	11	0.000501411	A3SS	NRCMS
Pld1	+	rno:25096	Phospholipase D1	chr2:113696154-113696302	3	0.000503826	AltStart	NRCMS
Fastk	+	rno:296741	Fas-activated serine/threonine kinase	chr4:7262519-7262529	5	0.000505474	A5SS	NRCMS
Birc6	-	rno:313876	Protein Birc6	chr6:21988079-21988520	31-32	0.000514266	MXE	NRCMS
Zcchc11	+	rno:313481	Protein Zcchc11	chr5:128066753-128066833	1-2	0.000515405	AltStart	NRCMS
Pdzd2	-	rno:65034	PDZ domain-containing protein 2	chr2:62421279-62421423	18	0.000517087	Cassette	NRCMS
Foxk2	+	rno:303753	Foxk2 protein	chr10:110476042-110476122	1-2	0.000518063	AltStart	NRCMS
Tpm2	-	rno:500450	Tropomyosin beta chain	chr5:59020695-59021137	7	0.000519636	MXE	NRCMS
Arhgap21	-	rno:307178	Protein Arhgap21	chr17:87732953-87732976	22-23	0.000525122	Cassette	NRCMS
Arhgef2	+	rno:310635	Rho guanine nucleotide exchange factor 2	chr2:188004911-188004917	17	0.000526306	A5SS	NRCMS
Pfkfb3	+	rno:117276	6-phosphofructo-2-kinase/fructose-2, 6-biphosphatase 3 splice variant	chr17:70707466-70707488	17	0.000527449	Cassette_multi	NRCMS
Ppp2r5c	+	rno:691318	Protein Ppp2r5c	chr6:134929682-134930110	17	0.000529178	AltEnd	NRCMS
Obscn	-	rno:338458	Obscurin	chr10:45428547-45428655	21	0.000530011	A5SS	NRCMS
Psmd11	+	rno:303353	26S proteasome non-ATPase regulatory subunit 11	chr10:67856074-67857407	15	0.000532789	A3SS	NRCMS
Phldb1	-	rno:171434	pleckstrin homology-like domain, family B, member 1	chr8:49008404-49008437	20	0.000532859	A5SS	NRCMS
Atp5h	-	rno:641434	ATP synthase subunit d, mitochondrial	chr10:103970752-103970832	1-2	0.000535012	AltStart	NRCMS
Sumf2	-	rno:360800	Sulfatase modifying factor 2	chr12:30486786-30486866	1-2	0.000536592	AltEnd	NRCMS
Osbpl8	+		oxysterol binding protein-like 8	chr7:53947214-53947250	4	0.000540729	Cassette_multi	NRCMS
Arfgap1	+	rno:246310	ADP-ribosylation factor GTPase activating protein 1 heart isoform	chr3:176482577-176482657	8-9	0.000544823	AltEnd	NRCMS
Fmr1	-	rno:24948	FMRP isoform 1	chrx:154711091-154711203	4	0.00054611	Cassette	NRCMS
Rab34	+	rno:360571	Ras-related protein Rab-34	chr10:65448457-65448537	1-2	0.000548739	AltStart	NRCMS
Nhsl1	+	rno:308631	NHS-like 1	chr1:13687063-13687194	8	0.000553392	Cassette	NRCMS
G4	+	rno:406868	Uncharacterized protein C6orf47 homolog	chr20:5118092-5118289	1	0.000553631	IR	NRCMS
Bdh2	+	rno:295458	3-hydroxybutyrate dehydrogenase type 2	chr2:240465834-240465905	2	0.000554697	A3SS	NRCMS
Epn2	-	rno:60443	Epsin-2	chr10:47812222-47812257	6	0.000559013	Cassette	NRCMS
Tubgcp6	-	rno:362980	Protein Tubgcp6	chr7:130081416-130081505	25	0.000560302	IR	NRCMS
Clk3	-	rno:171305	Dual specificity protein kinase CLK3	chr8:62535609-62535705	6	0.000562289	Cassette	NRCMS
Gpm6b	-	rno:192179	RCG49687, isoform CRA_f	chrx:29606675-29608204	9	0.000576264	A3SS	NRCMS
Nadk2	+	rno:365699	NAD kinase 2, mitochondrial	chr2:58492081-58492146	10	0.000582654	Cassette	NRCMS
LOC100911221	+		uncharacterized LOC100911221	chr5:114016311-114016487	2	0.000587892	Cassette	NRCMS
Ndufv1	-	rno:293655	NADH dehydrogenase (Ubiquinone) flavoprotein 1	chr1:219257984-219258021	3	0.000592434	A3SS	NRCMS
Hccs	+	rno:317444	Protein Hccs	chrx:26294678-26294828	2	0.00059565	Cassette	NRCMS
Dgkz	-	rno:81821	Diacylglycerol kinase zeta	chr3:80873546-80873887	2	0.000596667	AltStart	NRCMS
Them4	+	rno:361992	Acyl-coenzyme A thioesterase THEM4	chr2:195554320-195554400	1-2	0.000602129	AltStart	NRCMS
Samd4a	+	rno:305826	Protein Smaug homolog 1	chr15:23829795-23830058	3	0.000604024	Cassette	NRCMS
Depdc5	-	rno:305464	DEP domain containing 5 (Predicted)	chr14:83103558-83103573	41	0.000608238	A3SS	NRCMS
Nacad	-	rno:289786	NAC alpha domain containing	chr14:86863848-86863870	2	0.000608909	A5SS	NRCMS
Trim23	+	rno:81002	E3 ubiquitin-protein ligase TRIM23	chr2:34268190-34268289	5	0.00061272	A5SS	NRCMS
Gas2l1	-	rno:360973	Growth arrest-specific 2 like 1 (Predicted), isoform CRA_a	chr14:85315114-85315158	6	0.000615358	A3SS	NRCMS
Lyrm5	+	rno:100361188	Protein Lyrm5	chr4:179479557-179479674	3	0.000617756	Cassette	NRCMS
Pts	-	rno:29498	6-pyruvoyl tetrahydrobiopterin synthase	chr8:54958108-54958130	3	0.000618974	Cassette	NRCMS
Mx2	+	rno:286918	Interferon-induced GTP-binding protein Mx2	chr11:38035522-38035588	2	0.000622339	A5SS	NRCMS
Lsm4	-	rno:290647	LSM4 homolog, U6 small nuclear RNA associated (S. cerevisiae) (Predicted), isoform CRA_a	chr16:20507410-20507430	3	0.000628579	A3SS	NRCMS
Usf1	+	rno:83586	Upstream transcription factor 1	chr13:89802348-89802379	4	0.000628881	A5SS	NRCMS
Ccnk	+	rno:500715	Ccnk protein	chr6:132092758-132092788	3	0.000631587	Cassette	NRCMS
Tstd2	-	rno:362514	RCG55136	chr5:61715561-61716129	9	0.000632243	IR	NRCMS
Toe1	-	rno:298443	Target of EGR1, member 1 (Nuclear) (Predicted), isoform CRA_c	chr5:135662937-135663120	1	0.000635716	A5SS	NRCMS
Sorbs3	-	rno:282843	Protein Sorbs3	chr15:51879768-51879823	8	0.000639196	A5SS	NRCMS
Asmtl	+	rno:288527	Protein Asmtl	chr12:18533935-18533999	5	0.000643794	Cassette_multi	NRCMS
Appl2	+	rno:362860	Protein Appl2	chr7:26305103-26305317	21	0.000649035	A3SS	NRCMS
Khnyn	+		KH and NYN domain containing	chr15:34560766-34560826	7	0.000651568	A5SS	NRCMS
LOC102556004	+		uncharacterized LOC102556004	chr5:8978095-8978170	1	0.000661591	A5SS	NRCMS
Tle4	-	rno:25565	Uncharacterized protein	chr1:231482693-231482767	6	0.00066674	Cassette	NRCMS
LOC680835	-	rno:680835	similar to cullin 7	chr9:16637391-16637429	9-10	0.00068267	Cassette	NRCMS
Card6	-	rno:294770	Protein Card6	chr2:54823875-54823953	1	0.000688051	IR	NRCMS
Utrn	-	rno:25600	Protein Utrn	chr1:6969267-6969464	3	0.0006922	AltStart	NRCMS
Tor1aip1	-	rno:246314	Torsin-1A-interacting protein 1	chr13:73687727-73689598	7-8	0.000697093	MXE	NRCMS
Snrnp70	-	rno:361574	Protein Snrnp70	chr1:101373539-101374201	9	0.00070237	AltEnd	NRCMS
Anks1a	+	rno:309639	Ankyrin repeat and SAM domain containing 1 (Predicted)	chr20:7553755-7553817	4	0.000702496	Cassette	NRCMS
Il1r1	+	rno:25663	Interleukin-1 receptor type 1	chr9:46997747-46997842	4	0.000705143	Cassette_multi	NRCMS
Mpst	+	rno:192172	3-mercaptopyruvate sulfurtransferase	chr7:119627199-119627257	1	0.000705619	A5SS	NRCMS
Kif1b	-	rno:117548	Kinesin-like protein KIF1B	chr5:166075261-166075302	15	0.00070563	Cassette	NRCMS
Zfp266	-	rno:367034	Protein Zfp266	chr8:21523516-21523670	5	0.00070668	Cassette	NRCMS
Eif4g1	-	rno:287986	Protein Eif4g1	chr11:83926777-83926833	2	0.000709414	Cassette	NRCMS
Hltf	+	rno:295568	SWI/SNF related, matrix associated, actin dependent regulator of chromatin, subfamily a, member 3 (Predicted)	chr2:104886824-104886868	15	0.000724399	Cassette	NRCMS
Ndufb3	+	rno:301427	RCG22355	chr9:65483886-65484005	2	0.000725462	A3SS	NRCMS
Sun1	-	rno:360773	Unc-84 homolog A (C. elegans)	chr12:17512029-17512034	9	0.000743242	A3SS	NRCMS
Tnk2	-	rno:303882	Activated CDC42 kinase 1	chr11:71353331-71353375	11-12	0.000747973	Cassette	NRCMS
Btrc	+	rno:361765	Protein Btrc	chr1:265100506-265100533	2	0.000748236	AltStart	NRCMS
Svil	-		Protein Svil	chr17:55288835-55288999	15	0.000749953	Cassette	NRCMS
Pam	+	rno:25508	Peptidyl-glycine alpha-amidating monooxygenase	chr9:111176032-111176088	24	0.000758267	Cassette	NRCMS
LOC683722	-	rno:683722	FGFR1 oncogene partner	chr1:53142884-53142943	7	0.00076023	Cassette	NRCMS
Lyrm1	+	rno:365361	Similar to RIKEN cDNA 4930404J24 (Predicted), isoform CRA_a	chr1:189666397-189666401	4	0.000765083	AltStart	NRCMS
Pde4dip	-	rno:64183	Myomegalin	chr2:199869690-199869750	43-44	0.00077294	Cassette	NRCMS
Rpusd3	-	rno:362416	RNA pseudouridylate synthase domain containing 3 (Predicted), isoform CRA_c	chr4:145366760-145367161	9	0.000773274	AltEnd	NRCMS
Agfg2	+	rno:304375	HIV-1 Rev binding protein-like (Predicted)	chr12:22106800-22106832	7	0.000775648	Cassette	NRCMS
Kank1	+	rno:309429	Protein Kank1	chr1:243371414-243371566	10	0.000778316	AltStart	NRCMS
Tpx2	+	rno:311546	Protein Tpx2	chr3:148368135-148368156	17	0.000781565	A3SS	NRCMS
Lsm14b	+	rno:100362102	RCG38480, isoform CRA_b	chr3:175412594-175412710	4	0.000785257	Cassette	NRCMS
Caprin2	-		Protein Caprin2	chr4:183337418-183337519	11-12	0.000788423	Cassette	NRCMS
Tmem143	+	rno:308593	Putative uncharacterized protein RGD1305013_predicted	chr1:101886175-101886279	3	0.000789371	Cassette	NRCMS
Ttc3	+	rno:360702	Protein Ttc3	chr11:34638530-34638656	14	0.000789945	Cassette	NRCMS
Hm13	+	rno:311545	Histocompatibility 13 (Predicted), isoform CRA_a	chr3:148184685-148184884	12	0.000797315	Cassette	NRCMS
Ncam1	-	rno:24586	Neural cell adhesion molecule 1	chr8:53883716-53883745	9	0.000802268	Cassette	NRCMS
Tp53i3	+	rno:289138	Protein RGD1304982	chr13:75120375-75120456	9	0.000810106	Cassette	NRCMS
Macf1	-		Microtubule-actin cross-linking factor 1	chr5:141096939-141097019	63-64	0.000812748	AltStart	NRCMS
Dguok	-	rno:297389	Dguok protein	chr4:115181643-115181718	8	0.000816256	A3SS	NRCMS
Dnaja1	+	rno:65028	DnaJ homolog subfamily A member 1	chr5:57028864-57029072	2	0.000818126	AltStart	NRCMS
Setd1b	+		Protein Setd1b	chr1:199224794-199225028	3	0.000821414	AltStart	NRCMS
Col1a1	+	rno:29393	Type I-alpha 1 collagen	chr10:82752229-82752246	19	0.000822441	A3SS	NRCMS
Arap1	+	rno:361617	Protein Arap1	chr1:166506882-166506962	17-18	0.00082479	AltStart	NRCMS
Clptm1	-	rno:292696	Protein Clptm1	chr1:80565992-80566072	2-3	0.000825841	AltEnd	NRCMS
Ep400	+	rno:304569	Protein Ep400	chr12:51977088-51977195	7	0.000832857	Cassette	NRCMS
Slc8a1	-	rno:29715	Sodium/calcium exchanger 1	chr6:4312304-4312324	6	0.000834138	Cassette	NRCMS
Lrrfip1	+	rno:367314	Leucine-rich repeat flightless-interacting protein 1	chr9:98243216-98243287	18	0.000836637	Cassette	NRCMS
RT1-CE7	-	rno:368153	RT1 class I, CE7	chr20:4695041-4695121	8	0.000845167	AltEnd	NRCMS
Ctbp1	+	rno:29382	C-terminal binding protein 1	chr14:82788444-82788525	10	0.000850936	IR	NRCMS
Oxnad1	+	rno:306270	Oxidoreductase NAD-binding domain containing 1 (Predicted), isoform CRA_b	chr16:8211418-8211524	3	0.000855964	Cassette	NRCMS
Syngap1	+	rno:192117	Ras/Rap GTPase-activating protein SynGAP	chr20:5560139-5560152	19	0.000861753	A3SS	NRCMS
Sec24a	-	rno:287275	Protein Sec24a	chr10:37188089-37188259	4	0.000866082	Cassette	NRCMS
Mbnl2	+	rno:680445	Muscleblind-like protein 2	chr15:105670594-105670674	1-2	0.00086764	AltStart	NRCMS
Phf3	-	rno:363210	Protein Phf3	chr9:37117758-37117919	5	0.00086797	Cassette_multi	NRCMS
Col4a5	+	rno:363457	Protein Col4a5	chrx:112770886-112770966	1-2	0.000879989	AltEnd	NRCMS
LOC100911372	-		40S ribosomal protein S6-like	chr5:105210127-105210135	5	0.000881032	A3SS	NRCMS
Aamdc	-	rno:361606	Protein Aamdc	chr1:162533671-162533820	3	0.000881696	Cassette_multi	NRCMS
Crtc1	+	rno:684527	CREB-regulated transcription coactivator 1	chr16:20791833-20791919	12	0.000882587	Cassette	NRCMS
Smarcd3	+	rno:296732	Protein Smarcd3	chr4:7107913-7108153	14	0.000906117	IR	NRCMS
Plekha6	-	rno:360842	pleckstrin homology domain containing, family A member 6	chr13:50559830-50559953	16	0.000906778	Cassette	NRCMS
Stradb	+	rno:501146	Similar to polyploidy associated protein kinase PAPK-A (Predicted), isoform CRA_b	chr9:65779695-65779866	8	0.000908392	Cassette	NRCMS
Apc	+	rno:24205	Adenomatous polyposis coli protein	chr18:27077912-27078016	11	0.00091797	Cassette	NRCMS
Ift20	+	rno:287541	Hypothetical LOC287541 (Predicted), isoform CRA_c	chr10:65807775-65808006	2	0.000923722	Cassette	NRCMS
Cep164	-	rno:363055	Protein Cep164	chr8:50119432-50119512	3-4	0.000924138	AltEnd	NRCMS
Sugp2	-	rno:361126	Protein Sugp2	chr16:20937172-20937222	4	0.000931396	A5SS	NRCMS
Aak1	+	rno:500244	AP2-associated protein kinase 1	chr4:118655860-118656041	1	0.000931785	IR	NRCMS
C2cd2	-	rno:304055	Protein C2cd2	chr11:38410172-38410186	4	0.0009319	A3SS	NRCMS
Smtn	-	rno:289734	Protein Smtn	chr14:83758454-83758618	22	0.000933262	Cassette	NRCMS
Dcn	+	rno:29139	Decorin	chr7:38744993-38745203	2	0.000938715	AltStart	NRCMS
Vldlr	+	rno:25696	Very low-density lipoprotein receptor	chr1:245266028-245266111	18	0.000949505	Cassette	NRCMS
Fbxw4	-	rno:309444	F-box and WD repeat domain containing 4	chr1:265376474-265376568	5-6	0.000953126	Cassette	NRCMS
Phf8	+	rno:317425	Protein Phf8	chrx:21111192-21111494	15	0.000953153	Cassette	NRCMS
Ncam1	-	rno:24586	Neural cell adhesion molecule 1	chr8:53851820-53851900	20-21	0.000963458	AltEnd	NRCMS
Nbr1	+	rno:303554	Next to BRCA1 gene 1 protein	chr10:89479827-89479932	24	0.00096605	Cassette	NRCMS
Hnrnph1	+	rno:140931	Heterogeneous nuclear ribonucleoprotein H1, isoform CRA_b	chr10:35877076-35877316	8	0.000969575	MXE	NRCMS
Prnp	+	rno:24686	Major prion protein	chr3:124529531-124529556	4	0.000980286	IR	NRCMS
Nmt2	-	rno:291318	Glycylpeptide N-tetradecanoyltransferase	chr17:78937532-78937553	6	0.000992681	A3SS	NRCMS
Sorbs2	-	rno:114901	Sorbin and SH3 domain-containing protein 2	chr16:49681730-49681774	10	0.000994521	Cassette	NRCMS
Fam120b	+	rno:308218	Similar to KIAA1838 protein (Predicted), isoform CRA_b	chr1:57374364-57374456	6-7	0.000995203	Cassette	NRCMS
Plcb4	+	rno:25031	Phosphoinositide phospholipase C	chr3:128601330-128601447	2	0.000998106	AltStart	NRCMS
Rilpl1	+	rno:304469	RILP-like protein 1	chr12:37524797-37524887	7	0.0010012	Cassette	NRCMS
Cox20	+	rno:289278	Similar to RIKEN cDNA 2310005N03 gene	chr13:96222998-96223062	3	0.00100899	A5SS	NRCMS
Tmem106a	+	rno:287722	Transmembrane protein 106A	chr10:89484636-89484648	2	0.00101077	A3SS	NRCMS
Stc1	+	rno:81801	Stanniocalcin-1	chr15:50893497-50893639	2	0.00101507	Cassette	NRCMS
Zmynd11	-	rno:291259	Protein Zmynd11	chr17:63849305-63849466	9	0.00101893	Cassette_multi	NRCMS
Ube3a	+	rno:361585	Protein Ube3a	chr1:116604549-116604612	2	0.001021	Cassette	NRCMS
Hadhb	-	rno:171155	Trifunctional enzyme subunit beta, mitochondrial	chr6:27561098-27561178	13-14	0.00102207	AltStart	NRCMS
Zfp143	+	rno:361627	Zinc finger protein 143	chr1:174735613-174735626	15	0.00102394	A3SS	NRCMS
Olfm1	+	rno:93667	Noelin	chr3:6773785-6774253	2	0.00103001	AltStart	NRCMS
Xpo4	-	rno:290280	Exportin 4 (Predicted)	chr15:37926179-37926259	1-2	0.0010321	AltEnd	NRCMS
Adamtsl3	+	rno:308787	Protein Adamtsl3	chr1:144558476-144558493	29	0.00103905	A5SS	NRCMS
Rbpms	+	rno:498642	Protein Rbpms	chr16:62086655-62086788	6	0.00103944	Cassette	NRCMS
C1galt1c1	-	rno:302499	C1GALT1-specific chaperone 1	chrx:124925997-124926064	1	0.00105799	A5SS	NRCMS
Sacs	+	rno:305940	Protein Sacs	chr15:41503811-41503857	8	0.00107617	A5SS	NRCMS
Wdr61	-	rno:363064	WD repeat-containing protein 61	chr8:59313456-59313553	2	0.00107935	AltStart	NRCMS
LOC102547700	-		uncharacterized LOC102547700	chr14:86800524-86800662	4	0.0010819	A3SS	NRCMS
Neo1	-	rno:81735	Neogenin	chr8:63682834-63682882	16	0.00109208	A3SS	NRCMS
Sh3pxd2a	-	rno:309460	SH3 and PX domains 2A (Predicted)	chr1:267098818-267098862	7	0.00109632	Cassette	NRCMS
Fam13a	-	rno:362378	family with sequence similarity 13, member A	chr4:89262791-89262832	2	0.00109998	Cassette	NRCMS
Speg	+	rno:363256	Striated muscle-specific serine/threonine-protein kinase	chr9:82620041-82620117	38	0.00110009	A3SS	NRCMS
LOC103691033	-		zinc finger protein 805-like	chr1:69972643-69972799	4	0.00110903	Cassette	NRCMS
Cald1	+	rno:25687	Caldesmon 1, isoform CRA_b	chr4:62258812-62258892	6-7	0.00111027	AltStart	NRCMS
Cdc25b	+	rno:171103	M-phase inducer phosphatase 2	chr3:123736317-123736439	7	0.00111808	Cassette	NRCMS
Obscn	-	rno:338458	Obscurin	chr10:45447937-45447961	16	0.00111974	Cassette	NRCMS
Cyb561a3	+	rno:361729	Cytochrome b ascorbate-dependent protein 3	chr1:226634052-226634087	4	0.00113043	A3SS	NRCMS
Trim3	-	rno:83616	Tripartite motif-containing protein 3	chr1:170464158-170464184	1	0.00113547	A5SS	NRCMS
Ank3	+	rno:361833	Ankyrin-3	chr20:20334927-20335025	18	0.00113856	Cassette	NRCMS
Dscr3	-	rno:360703	Down syndrome critical region gene 3	chr11:34777033-34777113	2-3	0.00114642	AltEnd	NRCMS
Mxra7	-	rno:690599	matrix-remodelling associated 7	chr10:105751388-105751475	4	0.00115215	Cassette	NRCMS
Ank3	+	rno:361833	Ankyrin-3	chr20:20358748-20358810	25	0.0011599	Cassette	NRCMS
Fam21c	+	rno:297530	Protein Fam21c	chr4:148197038-148197064	31	0.00116081	A3SS	NRCMS
Mapre2	+	rno:679221	Microtubule-associated protein RP/EB family member 2	chr18:14807867-14807947	before first	0.00116289	AltStart	NRCMS
Ogfr	+	rno:83525	Opioid growth factor receptor	chr3:176099427-176099455	7	0.00116569	IR	NRCMS
Rbms2	-	rno:288771	RNA binding motif, single stranded interacting protein 2	chr7:2588414-2588494	5	0.00116876	AltEnd	NRCMS
Pbxip1	+	rno:310644	Pre-B-cell leukemia transcription factor-interacting protein 1	chr2:188770346-188770367	4	0.00117216	A3SS	NRCMS
Mitd1	-	rno:363219	MIT domain-containing protein 1	chr9:44475162-44475198	4	0.00117304	A5SS	NRCMS
Smim8	-	rno:297971	small integral membrane protein 8	chr5:50236534-50236595	2	0.00117341	Cassette	NRCMS
LOC652955	+	rno:652955	LOC652955 protein	chr10:35605372-35605465	6	0.00117406	Cassette	NRCMS
Ankrd10	+	rno:361183	Protein Ankrd10	chr16:83217701-83217979	6-7	0.00117778	Cassette	NRCMS
Nbr1	+	rno:303554	Next to BRCA1 gene 1 protein	chr10:89459373-89459417	4	0.00118309	A5SS	NRCMS
Xirp2	+	rno:311098	Xin actin-binding repeat-containing protein 2	chr3:53633326-53642650	7	0.00120207	Cassette	NRCMS
Srsf2	-	rno:494445	Serine/arginine-rich splicing factor 2	chr10:105793843-105794889	2	0.0012111	IR	NRCMS
Ogfr	+	rno:83525	Opioid growth factor receptor	chr3:176099427-176099454	7	0.00121378	A5SS	NRCMS
Ssbp4	+	rno:364534	Protein Ssbp4	chr16:20586766-20586819	6	0.00121674	Cassette	NRCMS
Aptx	-	rno:259271	Aprataxin	chr5:56999853-56999858	5	0.00123066	A3SS	NRCMS
Leng8	-	rno:361506	leukocyte receptor cluster (LRC) member 8	chr1:73729731-73729841	6	0.00123078	Cassette	NRCMS
Raph1	-		Protein Raph1	chr9:67296450-67296525	13-14	0.00123107	Cassette	NRCMS
Pc	+	rno:25104	Pyruvate carboxylase, mitochondrial	chr1:219764003-219764039	2	0.00123229	Cassette	NRCMS
Usp28	+	rno:315639	Ubiquitin carboxyl-terminal hydrolase 28	chr8:53347421-53347516	20	0.00123467	Cassette_multi	NRCMS
Cdk11b	+	rno:252879	Cyclin-dependent kinase 11B	chr5:173067066-173067131	13	0.0012528	Cassette	NRCMS
Osbpl9	-	rno:298369	Oxysterol-binding protein	chr5:128723558-128723596	8-9	0.00125838	Cassette	NRCMS
Ralgds	+	rno:29622	Ral guanine nucleotide dissociation stimulator	chr3:7119917-7119953	7	0.00126426	A3SS	NRCMS
Dock4	+		Protein Dock4	chr6:60775997-60776110	49	0.00127775	Cassette	NRCMS
Dtna	+		Dystrobrevin	chr18:14665103-14665151	21	0.00128706	Cassette	NRCMS
Trak1	+	rno:316085	Protein Trak1	chr8:130101845-130101937	21-22	0.00129023	Cassette	NRCMS
Zcchc17	-	rno:500555	Protein Zcchc17	chr5:148554118-148554209	5	0.00129854	Cassette	NRCMS
Crim1	+	rno:298744	Protein Crim1	chr6:871525-871767	3	0.00129962	Cassette	NRCMS
Cdc27	-	rno:360643	Cell division cycle protein 27 homolog	chr10:92578423-92578520	5	0.00130094	Cassette	NRCMS
Ptp4a3	+	rno:362930	Protein tyrosine phosphatase 4a3 (Predicted), isoform CRA_a	chr7:114995657-114995734	5	0.00130702	Cassette	NRCMS
Slc41a3	-	rno:641603	Solute carrier family 41 member 3	chr4:123488108-123488179	9	0.00131335	Cassette	NRCMS
Camta1	-	rno:362665	calmodulin binding transcription activator 1	chr5:168191908-168191988	7-8	0.00131923	AltStart	NRCMS
Pik3r4	+	rno:363131	Pik3r4 protein	chr8:114300303-114300661	1	0.00132693	A5SS	NRCMS
Cd82	-	rno:83628	CD82 antigen	chr3:82331309-82331389	9-10	0.00132773	AltStart	NRCMS
Cwc15	+	rno:300361	Spliceosome-associated protein CWC15 homolog	chr8:12995487-12995492	2	0.00132946	A3SS	NRCMS
Parn	-	rno:360464	Poly(A)-specific ribonuclease	chr10:1422957-1423037	13-14	0.00134503	AltEnd	NRCMS
2016-09-06	-	rno:691335	Protein Sept6	chrx:123527999-123529177	12	0.00134544	A3SS	NRCMS
LOC100910797	+		uncharacterized LOC100910797	chr7:102724229-102724348	6	0.00134585	Cassette_multi	NRCMS
Brpf1	+	rno:679713	Protein Brpf1	chr4:145277873-145277976	11	0.00135178	IR	NRCMS
Sema3f	-	rno:315996	Sema domain, immunoglobulin domain (Ig), short basic domain, secreted, (Semaphorin) 3 F (Predicted), isoform CRA_a	chr8:116450160-116450252	8	0.00135198	Cassette	NRCMS
Apba1	+	rno:83589	Amyloid beta A4 precursor protein-binding family A member 1	chr1:241782503-241782535	6	0.00135534	Cassette	NRCMS
Ptprm	-	rno:29616	Protein-tyrosine-phosphatase	chr9:114994602-114994628	18	0.00137157	Cassette_multi	NRCMS
Jmjd1c	-	rno:171120	jumonji domain containing 1C	chr20:22913480-22913610	2	0.00137676	AltStart	NRCMS
Uap1	-	rno:498272	Protein Uap1	chr13:88469795-88469845	9	0.0013802	Cassette	NRCMS
Atg13	-	rno:362164	Autophagy-related protein 13	chr3:80587483-80587510	10-11	0.0013855	A3SS	NRCMS
Slmap	-	rno:290533	Sarcolemmal membrane-associated protein	chr16:2138735-2138815	16-17	0.00138982	AltStart	NRCMS
Ece1	+	rno:94204	Endothelin-converting enzyme 1	chr5:156288354-156289555	8-9	0.00139905	MXE	NRCMS
Mavs	+	rno:311430	Mitochondrial antiviral-signaling protein	chr3:123780693-123780733	4	0.00140061	A3SS	NRCMS
Atxn2	-	rno:288663	Protein Atxn2	chr12:40284957-40284963	17	0.00141112	A5SS	NRCMS
Gpatch8	-	rno:685233	Protein Gpatch8	chr10:90452633-90454708	5	0.00141477	A3SS	NRCMS
Cnot2	-	rno:299805	Protein Cnot2	chr7:59575091-59575318	3	0.00142365	Cassette	NRCMS
Tnni3	+	rno:29248	Troponin I, cardiac muscle	chr1:72883861-72884326	4	0.00142923	MXE	NRCMS
Tnpo2	+	rno:304670	Transportin 2 (Importin 3, karyopherin beta 2b) (Predicted)	chr19:26168922-26168952	21	0.00143102	A3SS	NRCMS
LOC685179	+	rno:685179	Protein LOC685179	chr7:2903670-2903735	30	0.00143363	Cassette	NRCMS
Abca1	-	rno:313210	Atp casette transporter A1	chr5:69895314-69895492	24	0.00143473	MXE	NRCMS
Il6st	+	rno:25205	Interleukin-6 receptor subunit beta	chr2:44317076-44317130	18	0.00143989	IR	NRCMS
Hnrnpk	+	rno:117282	Heterogeneous nuclear ribonucleoprotein K	chr17:6670187-6670230	7	0.00144334	Cassette	NRCMS
Dcakd	-	rno:360639	Dephospho-CoA kinase domain-containing protein	chr10:91103336-91103452	4	0.00144613	AltStart	NRCMS
Ak3	-	rno:26956	GTP:AMP phosphotransferase AK3, mitochondrial	chr1:247163556-247163636	1-2	0.00144815	AltStart	NRCMS
Ssc5d	-	rno:308341	Protein Ssc5d	chr1:72451634-72451948	11	0.00145078	Cassette	NRCMS
Hap1	-	rno:29430	Huntingtin-associated protein 1	chr10:88259448-88259826	11	0.00145383	IR	NRCMS
Rbpms	+	rno:498642	Protein Rbpms	chr16:61966762-61966842	1-2	0.0014547	AltStart	NRCMS
Ttc3	+	rno:360702	Protein Ttc3	chr11:34639758-34639821	15	0.00146866	Cassette	NRCMS
Tcf12	-	rno:25720	Transcription factor 12	chr8:78371948-78372019	18	0.00146927	Cassette	NRCMS
Pde4dip	-	rno:64183	Myomegalin	chr2:199888276-199888377	31	0.00148013	Cassette	NRCMS
U2af1l4	+	rno:361542	Splicing factor U2AF 26 kDa subunit	chr1:89018970-89019065	8	0.00149274	Cassette	NRCMS
Dnajc8	+	rno:313035	DnaJ (Hsp40) homolog, subfamily C, member 8	chr5:150733281-150733375	5	0.00149884	Cassette	NRCMS
Ubr4	+	rno:313658	E3 ubiquitin-protein ligase UBR4	chr5:157910281-157910287	61	0.00149944	A3SS	NRCMS
Mbtd1	+	rno:688133	Protein Mbtd1	chr10:81592002-81592330	4	0.00150405	Cassette	NRCMS
Psen2	-	rno:81751	Presenilin-2	chr13:98530631-98530731	4	0.0015121	Cassette_multi	NRCMS
Raf1	-	rno:24703	RAF proto-oncogene serine/threonine-protein kinase	chr4:147542696-147542755	9	0.00151366	Cassette	NRCMS
Ppp2r5c	+	rno:691318	Protein Ppp2r5c	chr6:134936967-134937034	19	0.00151539	Cassette	NRCMS
Lig4	+	rno:290907	DNA ligase	chr16:85331986-85333904	1	0.00152491	A5SS	NRCMS
Atp5b	+	rno:171374	ATP synthase subunit beta, mitochondrial	chr7:2506581-2506639	5	0.00153814	IR	NRCMS
Smim14	+	rno:364154	Small integral membrane protein 14	chr14:44413722-44414596	1	0.00156059	A5SS	NRCMS
Polr3gl	-	rno:690254	Polymerase (RNA) III (DNA directed) polypeptide G (32kD)-like	chr2:198706263-198706430	2	0.00156729	Cassette	NRCMS
Tp53inp1	+	rno:297822	Transformation related protein 53 inducible nuclear protein 1	chr5:24414554-24414591	4	0.00157845	Cassette	NRCMS
Mfsd11	+	rno:360667	major facilitator superfamily domain containing 11	chr10:105796770-105796867	2	0.00159016	IR	NRCMS
Dmpk	+		Protein Dmpk	chr1:79998081-79998170	16	0.00159236	Cassette	NRCMS
Vwa9	+	rno:300782	von Willebrand factor A domain containing 9	chr8:70446281-70446594	2	0.00159269	Cassette	NRCMS
Farsb	-	rno:301544	Protein Farsb	chr9:84341333-84341467	17	0.00159482	Cassette	NRCMS
Gtf2i	+	rno:353256	General transcription factor II-I	chr12:25453979-25454041	14	0.00160047	MXE	NRCMS
Ccz1b	+	rno:360768	Protein Ccz1b	chr12:12659916-12660074	13	0.00160324	Cassette	NRCMS
Tbx20	-	rno:315497	Protein Tbx20	chr8:25900965-25901085	2	0.00160574	A3SS	NRCMS
Tnrc18	+	rno:304302	Protein Tnrc18	chr12:13870274-13870402	13	0.00160821	Cassette	NRCMS
Arf2	+	rno:79119	ADP-ribosylation factor 2	chr10:92018788-92018939	2	0.00161001	AltStart	NRCMS
Pikfyve	+	rno:316457	Similar to phosphatidylinositol-3-phosphate/phosphatidylinositol 5-kinase, type III isoform 2	chr9:71917474-71917509	5	0.00161056	Cassette	NRCMS
Fam222b	+	rno:497960	family with sequence similarity 222, member B	chr10:65371606-65371727	2	0.00162438	AltStart	NRCMS
RT1-CE7	-	rno:368153	RT1 class I, CE7	chr20:4695492-4695594	8	0.00163201	A5SS	NRCMS
Immt	+	rno:312444	MICOS complex subunit Mic60	chr4:99769616-99769711	6	0.00163265	Cassette	NRCMS
Mlip	-	rno:681849	muscular LMNA-interacting protein	chr8:84597457-84597537	before first	0.00163271	AltStart	NRCMS
Mtrf1	+	rno:686234	RCG37077, isoform CRA_b	chr15:61662287-61662325	1	0.00164498	A5SS	NRCMS
Adamts19	+	rno:361332	Protein Adamts19	chr18:54026554-54026684	12	0.00165127	Cassette	NRCMS
Nudcd2	+	rno:287199	NudC domain-containing protein 2	chr10:25891435-25891515	1-2	0.00165668	AltStart	NRCMS
Actg1	-	rno:287876	Actin, cytoplasmic 2	chr10:109520247-109520291	3-4	0.00165779	Cassette	NRCMS
Car11	+	rno:308588	Protein Car11	chr1:101683100-101683180	2-3	0.00169087	AltStart	NRCMS
Rcsd1	-	rno:360872	Protein Rcsd1	chr13:83863489-83863515	6	0.00170668	A5SS	NRCMS
Otud6b	-	rno:297911	OTU domain containing 6B	chr5:28343445-28343525	3-4	0.00170694	AltEnd	NRCMS
Ccnl2	+	rno:298686	Cyclin-L2	chr5:173265223-173265231	8	0.00172723	A5SS	NRCMS
LOC103690122	-		arginyl-tRNA--protein transferase 1-like	chr1:201066293-201067365	8	0.00173283	MXE	NRCMS
Thrap3	-	rno:313591	Thyroid hormone receptor-associated protein 3	chr5:144219692-144219753	3	0.00173749	Cassette_multi	NRCMS
Trmt1	+	rno:288914	TRM1 tRNA methyltransferase 1 homolog (S. cerevisiae)	chr19:25803649-25803725	3	0.00173897	A3SS	NRCMS
Vat1	-	rno:287721	Synaptic vesicle membrane protein VAT-1 homolog	chr10:89373513-89374077	1	0.00174104	A5SS	NRCMS
Slit2	-	rno:360272	Slit homolog 2 protein	chr14:66925883-66925906	16	0.00174953	Cassette	NRCMS
Mrps27	+	rno:361883	Mitochondrial ribosomal protein S27 (Predicted), isoform CRA_b	chr2:29646022-29646356	5	0.00175064	AltEnd	NRCMS
Mbnl2	+	rno:680445	Muscleblind-like protein 2	chr15:105763422-105763475	6	0.00175328	Cassette	NRCMS
Atxn2l	-	rno:361649	Atxn2l protein	chr1:197908821-197908980	25	0.00175421	Cassette	NRCMS
Sfxn1	-	rno:364678	Sideroflexin-1	chr17:11050246-11057676	10-11	0.00176803	MXE	NRCMS
Smarca2	+	rno:361745	Protein Smarca2	chr1:244765376-244765429	39	0.00176839	Cassette	NRCMS
Cdc26	-	rno:366381	Anaphase-promoting complex subunit CDC26	chr5:78262783-78262845	3	0.00177595	A3SS	NRCMS
Cs	+	rno:170587	Citrate synthase, mitochondrial	chr7:2769268-2769277	3	0.00177725	A5SS	NRCMS
Mterf	+	rno:85261	Transcription termination factor 1, mitochondrial	chr4:27367246-27367294	3	0.00178131	Cassette	NRCMS
Rab7l1	+	rno:171122	Ras-related protein Rab-7L1	chr13:48644638-48644776	1	0.00178313	A5SS	NRCMS
Nploc4	-	rno:140639	Nuclear protein localization protein 4 homolog	chr10:109580954-109581025	10	0.00178441	Cassette	NRCMS
Sp140	+	rno:316580	Protein Sp140	chr9:92663496-92663595	22	0.00178865	A3SS	NRCMS
Il6st	+	rno:25205	Interleukin-6 receptor subunit beta	chr2:44280411-44280491	1-2	0.0017936	AltStart	NRCMS
Trpt1	+	rno:293704	tRNA phosphotransferase 1 (Predicted)	chr1:222251148-222251317	1	0.00179779	IR	NRCMS
LOC306766	+	rno:306766	Putative monooxygenase p33MONOX	chr17:10586716-10587143	2	0.001814	Cassette_multi	NRCMS
Tmem259	-	rno:299608	transmembrane protein 259	chr7:12772526-12772577	8	0.00181434	A3SS	NRCMS
Sh3bp5l	+	rno:690898	SH3 binding domain protein 5 like	chr10:43768722-43768732	1	0.0018193	A5SS	NRCMS
Npepo	+	rno:290963	Protein Npepo	chr17:801840-801920	15-16	0.00182563	AltStart	NRCMS
Epn1	-	rno:117277	Epsin-1	chr1:72299243-72299317	5	0.00183939	Cassette	NRCMS
Zmynd8	-	rno:296374	Spinous and karyoplasmic protein	chr3:162501501-162501654	27	0.00184293	A5SS	NRCMS
Mapre2	+	rno:679221	Microtubule-associated protein RP/EB family member 2	chr18:14857562-14905718	2-3	0.00185345	MXE	NRCMS
Eme2	-		Protein Eme2	chr10:14254419-14254464	8	0.00186252	A3SS	NRCMS
Smarca2	+	rno:361745	Protein Smarca2	chr1:244629853-244629900	6	0.00186419	Cassette	NRCMS
Cd99	-	rno:652929	RCG58573, isoform CRA_b	chr20:56195242-56195274	4	0.00186619	Cassette	NRCMS
Zbtb47	+	rno:316087	Protein Zbtb47	chr8:130398809-130398995	3	0.00187675	AltStart	NRCMS
RGD1565033	+	rno:498014	similar to hypothetical protein LOC284018 isoform b	chr10:95243426-95243452	5	0.00188328	A5SS	NRCMS
Churc1	+	rno:299154	Churchill domain containing 1	chr6:99825652-99825722	3	0.00188357	Cassette	NRCMS
Rnf14	+	rno:619577	Rnf14 protein	chr18:31463468-31463598	12	0.00189359	Cassette	NRCMS
Nf2	-	rno:25744	Merlin protein	chr14:85011274-85011318	17	0.00189527	Cassette	NRCMS
Tufm	+	rno:293481	Elongation factor Tu, mitochondrial	chr1:197904740-197904906	3	0.00191487	Cassette	NRCMS
Smad1	+	rno:25671	Mothers against decapentaplegic homolog 1	chr19:32232588-32232633	6	0.00191576	A5SS	NRCMS
Wiz	-	rno:314598	Protein Wiz	chr7:14383423-14383593	8	0.00191949	Cassette	NRCMS
LOC102551211	-		uncharacterized LOC102551211	chr14:113550954-113550981	6-7	0.00193302	A5SS	NRCMS
LOC102554034	+		Protein LOC100910164	chr18:38848766-38848846	1-2	0.00193664	AltStart	NRCMS
Obscn	-	rno:338458	Obscurin	chr10:45347518-45349229	100	0.00195123	Cassette_multi	NRCMS
Trim33	+	rno:365894	Protein Trim33	chr2:205858092-205858142	19	0.00195195	Cassette	NRCMS
Ptprk	-	rno:360302	Receptor-like protein tyrosine phosphatase kappa extracellular region	chr1:17469067-17469084	21	0.00196176	Cassette	NRCMS
Zbtb20	-	rno:288105	Zinc finger and BTB domain containing 20 (Predicted), isoform CRA_b	chr11:62270428-62270508	4-5	0.00196219	AltStart	NRCMS
Adcy6	-	rno:25289	Adenylate cyclase 6, isoform CRA_b	chr7:140289040-140289120	2-3	0.00196392	AltStart	NRCMS
Rn45s	+		45S pre-ribosomal RNA	chr14:46641340-46641420	before first	0.00197019	AltStart	NRCMS
Dexi	+	rno:497857	dexamethasone-induced transcript	chr10:5202912-5203002	1-2	0.00197366	Cassette	NRCMS
Zfp638	+	rno:312491	Zinc finger, matrin-like (Predicted), isoform CRA_a	chr4:115652313-115652381	13	0.0019808	Cassette	NRCMS
Zfp606	-	rno:292610	RCG27439	chr1:66256508-66256589	2	0.00198226	Cassette	NRCMS
Nfatc3	+	rno:361400	Nuclear factor of activated T-cells, cytoplasmic, calcineurin-dependent 3 (Predicted), isoform CRA_a	chr19:38110169-38110237	11	0.0019834	Cassette	NRCMS
Agpat1	+	rno:406165	1-acyl-sn-glycerol-3-phosphate acyltransferase	chr20:4370969-4371220	4	0.00199153	AltStart	NRCMS
LOC100910732	+		serine/threonine-protein kinase PAK 2-like	chr11:71961066-71961146	1-2	0.00199197	AltStart	NRCMS
Casz1	+	rno:313713	Protein Casz1	chr5:165723901-165724237	4	0.00200356	AltStart	NRCMS
Gripap1	-	rno:116493	GRIP1-associated protein 1	chrx:15542832-15542879	8	0.00200418	Cassette	NRCMS
Prpf3	-	rno:361995	Protein Prpf3	chr2:197952204-197952262	14	0.00203624	A3SS	NRCMS
Cacna2d1	-	rno:25399	Voltage-dependent calcium channel subunit alpha-2/delta-1	chr4:15741164-15741184	24	0.00203714	Cassette	NRCMS
Bad	+	rno:64639	Bcl2-associated agonist of cell death	chr1:222199754-222199834	3-4	0.00203722	AltStart	NRCMS
Mybph	+	rno:83708	Myosin-binding protein H	chr13:51040821-51041049	9	0.00204104	IR	NRCMS
Zfp575	-	rno:308430	RCG54405, isoform CRA_a	chr1:81449927-81449996	1	0.00204236	A5SS	NRCMS
Ttc7b	-	rno:362768	tetratricopeptide repeat domain 7B	chr6:124359360-124359440	17-18	0.00205192	AltStart	NRCMS
LOC100911372	-		40S ribosomal protein S6-like	chr5:105211582-105211698	3	0.00205859	A3SS	NRCMS
LOC310926	-	rno:310926	hypothetical protein LOC310926	chr1:11913926-11914006	1-2	0.00206752	AltStart	NRCMS
Mtdh	+	rno:170910	Protein LYRIC	chr7:72809675-72809773	8	0.00208099	Cassette_multi	NRCMS
Cops4	-	rno:360915	COP9 signalosome complex subunit 4	chr14:10722898-10722982	9	0.00208441	Cassette	NRCMS
Csgalnact2	-	rno:297554	Protein Csgalnact2	chr4:150176258-150176498	2	0.00208857	A5SS	NRCMS
Carkd	-	rno:361185	ATP-dependent (S)-NAD(P)H-hydrate dehydratase	chr16:83342494-83342608	1	0.00209436	A5SS	NRCMS
Slc35f5	+	rno:288993	Protein Slc35f5	chr13:41910970-41911010	12	0.00209652	A5SS	NRCMS
Nit2	+	rno:288174	Omega-amidase NIT2	chr11:45470562-45470660	8	0.00210032	Cassette	NRCMS
Tle3	+	rno:84424	Transducin-like enhancer protein 3	chr8:66333468-66333477	13	0.0021055	A5SS	NRCMS
LOC313641	+		perlecan	chr5:155853493-155853543	7	0.00210917	Cassette	NRCMS
Ogt	+	rno:26295	O-linked N-acetylglucosamine (GlcNAc) transferase (UDP-N-acetylglucosamine:polypeptide-N-acetylglucosaminyl transferase), isoform CRA_b	chrx:71543864-71543894	3	0.00211119	A3SS	NRCMS
Osbpl11	-	rno:303888	Oxysterol-binding protein	chr11:70806607-70806783	8	0.00211664	Cassette	NRCMS
Lsm6	+	rno:498934	Protein LOC100360750	chr19:32771662-32771758	2	0.00212061	Cassette	NRCMS
Agap1	+	rno:316611	Centg2 protein	chr9:96905170-96905328	13	0.00212594	Cassette	NRCMS
Cops3	-	rno:287367	COP9 signalosome complex subunit 3	chr10:46197116-46197184	5	0.00212876	A3SS	NRCMS
Gtf2ird1	+	rno:246770	General transcription factor II I repeat domain Gtf2ird1	chr12:25344026-25344082	20	0.00214437	Cassette	NRCMS
Dedd	+	rno:83631	Death effector domain-containing protein	chr13:89712191-89712302	4	0.00215308	Cassette	NRCMS
Smox	+	rno:308652	Smox protein	chr3:124101304-124101393	8	0.00218879	Cassette	NRCMS
LOC691354	+	rno:691354	hypothetical protein LOC691354	chr5:165481368-165481564	9	0.00219089	Cassette	NRCMS
Sugp2	-	rno:361126	Protein Sugp2	chr16:20937021-20937144	5	0.00219712	Cassette	NRCMS
Ntmt1	+	rno:362103	N-terminal Xaa-Pro-Lys N-methyltransferase 1	chr3:9643047-9643171	2	0.00219842	AltStart	NRCMS
Sorbs2	-	rno:114901	Sorbin and SH3 domain-containing protein 2	chr16:49630246-49630276	22	0.0022232	A3SS	NRCMS
Eif4g1	-	rno:287986	Protein Eif4g1	chr11:83914063-83914075	25	0.0022288	A5SS	NRCMS
Dguok	-	rno:297389	Dguok protein	chr4:115181185-115181544	8	0.00223766	IR	NRCMS
Afg3l2	-	rno:307350	Protein Afg3l2	chr18:63166378-63166651	8	0.00223893	Cassette	NRCMS
Gyg1	-	rno:81675	Glycogenin-1	chr2:104952006-104952168	4	0.00225222	Cassette_multi	NRCMS
RGD1311899	-	rno:288704	similar to RIKEN cDNA 2210016L21 gene	chr12:47433725-47434071	6	0.0022568	IR	NRCMS
Trappc2	-	rno:501550	RCG49712, isoform CRA_c	chrx:29562032-29562065	1	0.0022575	A5SS	NRCMS
Zfp207	+	rno:303763	Zinc finger protein 207	chr10:67774524-67774827	12	0.00226277	IR	NRCMS
Tra2a	-	rno:500116	Tra2a protein	chr4:78913466-78914060	2	0.00226868	A3SS	NRCMS
LOC100363275	-		RCG43370	chr16:69096969-69097075	19	0.00227052	IR	NRCMS
RGD1306148	-		similar to KIAA0368	chr5:76032889-76032992	3	0.00228515	Cassette	NRCMS
RGD1565685	+	rno:317344	similar to RIKEN cDNA 1810030O07	chrx:11096115-11096121	6	0.00230594	A5SS	NRCMS
Tecr	-	rno:191576	Neuroprotective protein 13	chr19:24707188-24707232	4	0.00230796	Cassette	NRCMS
Efemp1	+	rno:305604	EGF-containing fibulin-like extracellular matrix protein 1	chr14:113203208-113203287	2	0.00231946	Cassette	NRCMS
Ubr4	+	rno:313658	E3 ubiquitin-protein ligase UBR4	chr5:157900270-157900302	50	0.00232024	Cassette	NRCMS
Rbm45	+	rno:266631	Developmentally regulated RNA-binding protein 1	chr3:63228252-63228290	5	0.00232245	A3SS	NRCMS
Hagh	+	rno:24439	Hydroxyacylglutathione hydrolase, mitochondrial	chr10:14216213-14216322	2	0.00232479	AltStart	NRCMS
Epb41l1	+	rno:59317	Band 4.1-like protein 1	chr3:152588618-152588642	12	0.00232545	A3SS	NRCMS
Znf740	+	rno:685834	Protein Znf740	chr7:143811557-143811634	3	0.00232792	Cassette	NRCMS
Psmc1	+	rno:117263	26S protease regulatory subunit 4	chr6:124125476-124125572	3	0.00233867	Cassette	NRCMS
Rnf34	-	rno:282845	E3 ubiquitin-protein ligase RNF34	chr12:39184069-39184234	2	0.00234817	Cassette	NRCMS
Cd36	+	rno:29184	Platelet glycoprotein 4	chr4:14166168-14166311	5	0.00235295	A5SS	NRCMS
Ldb3	-		Protein Ldb3	chr16:10926520-10930387	6	0.00235453	MXE	NRCMS
Oxr1	+	rno:117520	Oxidation resistance protein 1	chr7:80713373-80713515	4	0.00236402	AltStart	NRCMS
Gabbr1	-	rno:81657	Gamma-aminobutyric acid type B receptor subunit 1	chr20:1959582-1959674	20	0.00236658	Cassette	NRCMS
Ung	-	rno:304577	Uracil-DNA glycosylase	chr12:48248772-48248815	5-6	0.00237808	Cassette	NRCMS
Fam163b	-	rno:685169	family with sequence similarity 163, member B	chr3:5659245-5659609	3	0.00238746	AltStart	NRCMS
Nedd4	+	rno:25489	E3 ubiquitin-protein ligase NEDD4	chr8:79353017-79353097	6-7	0.00239649	AltEnd	NRCMS
Ppfibp1	+	rno:312855	Protein Ppfibp1	chr4:181392249-181392341	11	0.0024082	Cassette	NRCMS
Wdr33	+	rno:307524	Protein Wdr33	chr18:24678455-24678543	19	0.0024094	Cassette	NRCMS
Abl2	+	rno:304883	Non-specific protein-tyrosine kinase	chr13:74219593-74219655	4	0.00242593	Cassette	NRCMS
Nqo2	-	rno:291084	Ribosyldihydronicotinamide dehydrogenase [quinone]	chr17:32154627-32154714	3	0.0024275	Cassette	NRCMS
Nap1l1	+	rno:89825	Nucleosome assembly protein 1-like 1	chr7:54234834-54234929	14	0.00244734	AltEnd	NRCMS
Cr1l	-	rno:54243	Complement component receptor 1-like protein	chr13:113824886-113825087	13	0.00245426	AltEnd	NRCMS
Art3	-	rno:305235	RCG60400, isoform CRA_a	chr14:17151920-17151949	9	0.00246166	Cassette_multi	NRCMS
Lman1	-	rno:116666	Protein ERGIC-53	chr18:61700351-61700373	5	0.00247047	A5SS	NRCMS
Rev1	-	rno:316344	REV1-like (S. cerevisiae) (Predicted), isoform CRA_a	chr9:44746805-44746858	7	0.00247252	AltStart	NRCMS
Metap1	-	rno:295500	Methionine aminopeptidase 1	chr2:243771804-243771855	2	0.00247304	Cassette	NRCMS
Pde8a	+	rno:308776	Protein Pde8a	chr1:143159413-143160004	22	0.00247905	IR	NRCMS
Zmym2	+	rno:305913	Protein Zmym2	chr15:37179037-37179117	4-5	0.00248775	AltEnd	NRCMS
Prr3	+	rno:361788	Proline-rich protein 3	chr20:3305163-3305334	4	0.00248795	A3SS	NRCMS
Il4r	+	rno:25084	Interleukin-4 receptor subunit alpha	chr1:196953298-196953378	4	0.00250162	Cassette_multi	NRCMS
Strada	-	rno:303605	STE20-related kinase adapter protein alpha	chr10:94371795-94371823	4	0.00251155	Cassette	NRCMS
LOC103690022	+		protein N-terminal asparagine amidohydrolase	chr10:3224983-3225337	2	0.00253193	Cassette_multi	NRCMS
Fbrsl1	+	rno:304572	Protein Fbrsl1	chr12:52351192-52351272	5-6	0.0025337	AltStart	NRCMS
LOC103691765	-		uncharacterized LOC103691765	chr3:11254149-11254268	2	0.00256005	A3SS	NRCMS
Tbc1d20	+	rno:362237	Protein Tbc1d20	chr3:147787277-147787340	6	0.00256483	A5SS	NRCMS
Acot9	-	rno:302640	acyl-CoA thioesterase 9	chrx:43590632-43590712	1-2	0.00257624	AltEnd	NRCMS
Plin3	+	rno:316130	perilipin 3	chr9:10774872-10775070	3	0.00257809	Cassette	NRCMS
Arrdc3	+	rno:309945	Arrestin domain-containing protein 3	chr2:8740947-8740985	7	0.00258418	A3SS	NRCMS
Fmr1	-	rno:24948	FMRP isoform 1	chrx:154691989-154692025	17	0.00262677	A3SS	NRCMS
Tcaim	+	rno:363169	T-cell activation inhibitor, mitochondrial	chr8:131845762-131845870	1	0.00262796	A5SS	NRCMS
Ank2	-	rno:362036	Protein Ank2	chr2:231233785-231233877	45-46	0.00264485	Cassette	NRCMS
Tmem53	+	rno:313529	Transmembrane protein 53 (Predicted), isoform CRA_b	chr5:136117857-136117937	2	0.0026492	AltEnd	NRCMS
Pdgfra	-	rno:25267	Tyrosine-protein kinase receptor	chr14:35562463-35562500	9	0.00265555	A5SS	NRCMS
Cryab	+	rno:25420	Alpha-crystallin B chain	chr8:55179803-55179883	1-2	0.00266541	AltStart	NRCMS
Tp53i13	+	rno:287550	Tumor protein p53-inducible protein 13	chr10:62650710-62650844	1	0.00268978	AltStart	NRCMS
Hmgn3	-	rno:113990	High mobility group nucleosome-binding domain-containing protein 3	chr8:90629094-90629215	5	0.00269528	IR	NRCMS
Tubb2a	+	rno:498736	Tubulin beta-2A chain	chr17:31497403-31497483	5	0.00269587	AltEnd	NRCMS
Arhgef1	+	rno:60323	Rho guanine nucleotide exchange factor 1	chr1:81773977-81774057	1-2	0.00270091	AltStart	NRCMS
Pvrl2	-	rno:308417	Poliovirus receptor-related 2	chr1:80639654-80640372	6	0.00270419	AltEnd	NRCMS
Zfp516	+	rno:291406	Similar to Hypothetical zinc finger protein KIAA0222 (Predicted)	chr18:79846404-79846508	3	0.0027077	Cassette_multi	NRCMS
Pacsin2	-	rno:124461	Protein kinase C and casein kinase substrate in neurons 2, isoform CRA_a	chr7:124256018-124256150	3	0.0027237	Cassette	NRCMS
Rbm4	-	rno:293663	Protein LOC100909948	chr1:220048740-220048882	1	0.00272515	A5SS	NRCMS
Tada3	-	rno:362414	Transcriptional adapter 3	chr4:145322225-145322410	9	0.00272817	Cassette	NRCMS
Fbxw2	-	rno:311881	F-box/WD repeat-containing protein 2	chr3:13893627-13893791	4	0.002733	Cassette	NRCMS
Nnt	-	rno:310378	Nicotinamide nucleotide transhydrogenase	chr2:52282743-52282955	2	0.00275058	AltStart	NRCMS
Mybpc3	+	rno:295929	Myosin-binding protein C, cardiac-type	chr3:79947627-79947632	18	0.00275645	A3SS	NRCMS
Akap2	+	rno:298024	A-kinase anchor protein 2	chr5:74975269-74975307	8	0.00275878	Cassette	NRCMS
Capn15	-	rno:303000	Protein Capn15	chr10:15321495-15321767	10	0.00276245	A5SS	NRCMS
Fryl	+	rno:364144	FRY-like	chr14:37632115-37632195	1-2	0.00277395	AltStart	NRCMS
Ubac1	-	rno:362087	Ubiquitin-associated domain-containing protein 1	chr3:3460501-3460639	9	0.00277485	Cassette	NRCMS
Pkp4	+		Protein Pkp4	chr3:45410187-45410315	24	0.00277793	Cassette	NRCMS
Phldb1	-	rno:171434	pleckstrin homology-like domain, family B, member 1	chr8:49013811-49013891	14-15	0.00277965	AltEnd	NRCMS
Cd99	-	rno:652929	RCG58573, isoform CRA_b	chr20:56195717-56195770	3	0.00279272	Cassette_multi	NRCMS
Rsrp1	+	rno:362626	arginine/serine-rich protein 1	chr5:153263227-153263944	4	0.00281925	A3SS	NRCMS
Drosha	+		Protein Drosha	chr2:62947196-62947220	17	0.00285905	A5SS	NRCMS
Pla2g6	-	rno:360426	85/88 kDa calcium-independent phospholipase A2	chr7:120558737-120559176	2	0.00286529	A5SS	NRCMS
LOC685909	-			chr14:86706011-86706439	2	0.00286777	AltStart	NRCMS
Hnrnpk	+	rno:117282	Heterogeneous nuclear ribonucleoprotein K	chr17:6674163-6674178	16	0.00286947	A3SS	NRCMS
Hnrnpf	+	rno:64200	Heterogeneous nuclear ribonucleoprotein F	chr4:149970237-149970316	2	0.00287275	AltStart	NRCMS
Tanc2	+	rno:303599	Protein Tanc2	chr10:94118142-94118171	25	0.00288353	Cassette	NRCMS
Creb3	+	rno:298400	CREB3	chr5:59063734-59063765	1	0.00288365	IR	NRCMS
P4ha1	+	rno:64475	Prolyl 4-hydroxylase subunit alpha-1	chr20:28922564-28922666	2	0.00288911	Cassette	NRCMS
Ldb3	-		Protein Ldb3	chr16:10915398-10915999	11	0.0028906	AltEnd	NRCMS
Cep350	-	rno:246304	Protein Cep350	chr13:73537453-73537575	26-27	0.00289718	Cassette	NRCMS
Obscn	-	rno:338458	Obscurin	chr10:45396226-45396489	54	0.00290398	Cassette_multi	NRCMS
Ssrp1	+	rno:81785	FACT complex subunit SSRP1	chr3:72447791-72447868	2	0.00290512	AltStart	NRCMS
Sh3kbp1	-	rno:84357	SH3-domain kinase binding protein 1	chrx:37822185-37822247	18	0.00290895	AltStart	NRCMS
Exoc2	+	rno:171455	Exocyst complex component 2	chr17:34831249-34832557	27-28	0.00292158	MXE	NRCMS
Parp9	-	rno:303905	Protein Parp9	chr11:67752875-67752983	5	0.00292512	A5SS	NRCMS
Obsl1	-	rno:363259	Obscurin-like protein 1	chr9:82686125-82686400	13	0.00294525	Cassette	NRCMS
Col1a1	+	rno:29393	Type I-alpha 1 collagen	chr10:82754818-82754826	29	0.00295797	A3SS	NRCMS
Rab30	+	rno:308821	Protein Rab30	chr1:157649609-157649625	4	0.0029589	A3SS	NRCMS
Srcap	+	rno:361652	Protein LOC100911588	chr1:198958996-198959076	1-2	0.00296565	AltStart	NRCMS
Fhl1	+	rno:25177	Four and a half LIM domains protein 1	chrx:159112621-159112638	1	0.0029713	A5SS	NRCMS
2016-09-10	-	rno:309891	Septin-10	chr20:28814471-28814483	1	0.00299013	A5SS	NRCMS
Wdfy3	+	rno:305164	Protein Wdfy3	chr14:9320332-9320377	33	0.00299865	A5SS	NRCMS
Qk	+	rno:499022	Qk protein	chr1:50932403-50932483	9	0.00300322	AltEnd	NRCMS
Papola	+	rno:314417	Papola protein	chr6:129655927-129655989	20	0.00300458	Cassette	NRCMS
Eif3d	-	rno:362952	Eukaryotic translation initiation factor 3 subunit D	chr7:119200280-119200472	2	0.00303308	AltStart	NRCMS
LOC100911413	+		deleted in malignant brain tumors 1 protein-like	chr1:203271167-203271205	6	0.00303875	Cassette	NRCMS
Pusl1	-	rno:362681	tRNA pseudouridine synthase	chr5:173338869-173339018	3	0.00305478	Cassette	NRCMS
Ptpn1	+	rno:24697	Tyrosine-protein phosphatase non-receptor type 1	chr3:164713818-164713861	9-10	0.00305636	A3SS	NRCMS
LOC103692531	+		uncharacterized LOC103692531	chr6:1518596-1518638	7	0.00307415	A3SS	NRCMS
Tjp1	-	rno:292994	Tight junction protein 1 (Predicted)	chr1:126165633-126165872	23	0.00308447	Cassette	NRCMS
Cutc	+	rno:361760	Protein Cutc	chr1:263520824-263520842	6	0.00309177	A3SS	NRCMS
Nabp2	-	rno:362813	SOSS complex subunit B1	chr7:2825124-2825512	1	0.00309331	IR	NRCMS
App	-	rno:54226	Amyloid beta A4 protein	chr11:24512165-24512332	7	0.00309551	Cassette	NRCMS
St6galnac2	-	rno:303692	ST6 (Alpha-N-acetyl-neuraminyl-2,3-beta-galactosyl-1, 3)-N-acetylgalactosaminide alpha-2,6-sialyltransferase 2	chr10:105659054-105659192	5	0.00313433	Cassette	NRCMS
Rpl30	-	rno:64640	60S ribosomal protein L30	chr7:73214508-73214565	4	0.00313693	A3SS	NRCMS
Parp4	+		Protein Parp4	chr15:36897378-36898666	31	0.00315336	Cassette_multi	NRCMS
Trrap	-	rno:288471	transformation/transcription domain-associated protein	chr12:11586792-11586845	31-32	0.0031566	Cassette	NRCMS
Pkp4	+		Protein Pkp4	chr3:45277602-45277698	2-3	0.00316159	Cassette	NRCMS
Tatdn2	+	rno:500295	Similar to TatD DNase domain containing 2	chr4:145668096-145668193	7	0.0031661	Cassette	NRCMS
Tp53inp1	+	rno:297822	Transformation related protein 53 inducible nuclear protein 1	chr5:24402895-24402998	1	0.00316776	AltStart	NRCMS
Galt	+	rno:298003	Galactose-1-phosphate uridylyltransferase	chr5:58144863-58144940	2	0.00318491	AltStart	NRCMS
Dusp19	+	rno:311151	Dual specificity phosphatase 19 (Predicted), isoform CRA_b	chr3:67849989-67850346	1	0.0031911	A5SS	NRCMS
Rnf144b	-	rno:364681	Protein Rnf144b	chr17:17872250-17872842	2	0.0032099	AltStart	NRCMS
Pbrm1	+	rno:306254	Protein Pbrm1	chr16:7191814-7191978	30	0.00322024	Cassette	NRCMS
Cux1	+	rno:116639	Homeobox protein cut-like 1	chr12:23390617-23390623	12	0.00327395	A3SS	NRCMS
Rbm33	+	rno:362297	Protein Rbm33	chr4:619225-619344	6	0.00328959	Cassette	NRCMS
Ddhd2	+	rno:680971	Protein Ddhd2	chr16:71090200-71090277	1	0.00329065	A5SS	NRCMS
Aff1	-	rno:305152	AF4/FMR2 family, member 1 (Predicted), isoform CRA_a	chr14:7325873-7326037	3	0.00329333	AltStart	NRCMS
Pds5b	+	rno:304218	Sister chromatid cohesion protein PDS5 homolog B	chr12:777731-777845	27	0.00331696	Cassette	NRCMS
Znrf1	+	rno:690769	RCG51260, isoform CRA_a	chr19:43817937-43818038	2	0.00333472	Cassette	NRCMS
Zfp384	+	rno:171018	Zinc finger protein 384, isoform CRA_c	chr4:157540460-157540552	9	0.00333523	Cassette	NRCMS
Hmgxb4	+	rno:307667	High mobility group box 2-like 1 (Predicted)	chr19:14358383-14358497	5	0.0033533	Cassette	NRCMS
Usp9x	-	rno:363445	Ubiquitin carboxyl-terminal hydrolase	chrx:10544804-10545010	38	0.00335774	A3SS	NRCMS
Carhsp1	+	rno:260416	Calcium-regulated heat stable protein 1	chr10:7049153-7050021	4	0.0033957	Cassette_multi	NRCMS
Ppfibp1	+	rno:312855	Protein Ppfibp1	chr4:181332867-181333127	4	0.0033994	A5SS	NRCMS
Ubr5	-	rno:117060	E3 ubiquitin-protein ligase UBR5	chr7:76804392-76804404	32	0.00340417	A5SS	NRCMS
Mtmr3	-	rno:305482	Myotubularin-related protein 3	chr14:84812462-84812597	4	0.00340917	Cassette_multi	NRCMS
Rhobtb1	-	rno:309722	Protein Rhobtb1	chr20:20706063-20706296	3	0.0034181	Cassette	NRCMS
Suv420h2	-	rno:308345	Histone-lysine N-methyltransferase SUV420H2	chr1:72672483-72672735	4	0.0034236	IR	NRCMS
Epn3	-	rno:360605	Epsin-3	chr10:82225190-82225270	5	0.00343323	Cassette	NRCMS
Luc7l2	+	rno:312251	Protein Luc7l2	chr4:66297390-66304213	3	0.00344024	AltStart	NRCMS
Kdm4c	+	rno:298144	Protein Kdm4c	chr5:90827410-90827490	3-4	0.00345901	AltEnd	NRCMS
Armcx4	+	rno:100359678	armadillo repeat containing, X-linked 4	chrx:105498069-105498075	3	0.00346957	A5SS	NRCMS
Lpp	-	rno:288010	Lipoma-preferred partner homolog	chr11:79778838-79778947	3	0.00347297	Cassette_multi	NRCMS
Slc29a1	+	rno:63997	Equilibrative nucleoside transporter 1	chr9:17787665-17787763	2	0.00348378	AltStart	NRCMS
Dmwd	+	rno:680252	dystrophia myotonica, WD repeat containing	chr1:79987196-79987515	4	0.00348854	A3SS	NRCMS
Mtss1	-	rno:362918	Protein Mtss1	chr7:98824807-98824852	15	0.00349017	A5SS	NRCMS
Bmpr2	+	rno:140590	Receptor protein serine/threonine kinase	chr9:66604896-66604937	2	0.00349074	Cassette	NRCMS
Tmem230	-	rno:681315	Transmembrane protein 230	chr3:124877850-124877950	2	0.00349614	Cassette	NRCMS
Nutf2	+	rno:291981	Nuclear transport factor 2	chr19:37831400-37831400	2	0.00349866	AltStart	NRCMS
Lrrfip1	+	rno:367314	Leucine-rich repeat flightless-interacting protein 1	chr9:98228338-98230150	13	0.00349997	MXE	NRCMS
N4bp2l2	-	rno:288416	NEDD4-binding protein 2-like 2	chr12:650202-650280	2	0.00350852	AltStart	NRCMS
Sorbs1	-	rno:686098	Sorbin and SH3 domain-containing protein 1	chr1:259406578-259406745	27	0.00352042	Cassette	NRCMS
Tbpl1	+	rno:689030	Protein Tbpl1	chr1:24000177-24000273	8	0.00352101	A5SS	NRCMS
Lrrfip2	+	rno:301035	Leucine-rich repeat flightless-interacting protein 2	chr8:119442669-119442758	19	0.00353723	Cassette	NRCMS
Fam188a	-	rno:291320	family with sequence similarity 188, member A	chr17:79785518-79785578	3	0.00354269	Cassette	NRCMS
Mycbp2	-	rno:290447	Protein Mycbp2	chr15:93832594-93832701	22	0.00354712	Cassette	NRCMS
Camk1	-	rno:171503	Calcium/calmodulin-dependent protein kinase type 1	chr4:145299526-145299599	1	0.00354864	A5SS	NRCMS
Obscn	-	rno:338458	Obscurin	chr10:45457262-45457370	13	0.00359303	A5SS	NRCMS
Sfswap	-	rno:304431	Splicing factor, suppressor of white-apricot homolog	chr12:30751981-30752133	15	0.00359399	Cassette	NRCMS
Rpl41	-	rno:124440	60S ribosomal protein L41	chr7:2972966-2973138	4	0.0036259	IR	NRCMS
Fermt2	-	rno:289992	Fermitin family homolog 2 (Drosophila)	chr15:19811926-19811946	17	0.00362833	Cassette_multi	NRCMS
B3galnt2	-	rno:291212	RCG45286, isoform CRA_a	chr17:54028625-54028802	14	0.00364654	IR	NRCMS
Trim55	+	rno:365751	Tripartite motif-containing protein 55	chr2:104441862-104442149	9	0.00365379	Cassette_multi	NRCMS
Nt5c2	-	rno:100363253	Protein Nt5c2	chr1:266669413-266669493	11-12	0.00365953	AltStart	NRCMS
Ahi1	+	rno:308923	Jouberin	chr1:16578487-16578567	18-19	0.00366471	AltEnd	NRCMS
Coro1b	+	rno:29474	Coronin-1B	chr1:219397958-219397965	1	0.00367151	A5SS	NRCMS
Zfand6	-	rno:293067	AN1-type zinc finger protein 6	chr1:146812534-146812616	2	0.00367941	AltStart	NRCMS
Ldb3	-		Protein Ldb3	chr16:10941356-10941464	1	0.0036834	AltStart	NRCMS
Cast	-	rno:25403	Calpastatin	chr2:1508221-1508334	7	0.00368876	Cassette	NRCMS
Smim11	+	rno:100174909	small integral membrane protein 11	chr11:32454720-32454735	2	0.00370073	A3SS	NRCMS
Cnot1	+	rno:291841	RCG39079	chr19:9719408-9719517	18	0.00370822	A3SS	NRCMS
Ap4b1	+	rno:310746	Adaptor-related protein complex AP-4, beta 1 (Predicted)	chr2:206293960-206294043	1	0.00371263	IR	NRCMS
Tpi1	-	rno:24849	Triosephosphate isomerase	chr4:157329738-157329805	5	0.0037288	A3SS	NRCMS
Srrm1	-	rno:313620	Srrm1 protein	chr5:153702710-153702999	4	0.00374002	IR	NRCMS
Cep170	-	rno:171457	centrosomal protein 170	chr13:94818810-94818840	14	0.0037422	A5SS	NRCMS
Pitpnm2	+	rno:304474	Phosphatidylinositol transfer protein, membrane-associated 2 (Predicted), isoform CRA_b	chr12:37895905-37896054	16	0.00374888	Cassette	NRCMS
Klc1	+	rno:171041	Kinesin light chain 1	chr6:136364301-136364431	16	0.00375305	Cassette	NRCMS
Tmem11	-	rno:303196	Transmembrane protein 11, mitochondrial	chr10:47128918-47129204	2	0.00376182	Cassette	NRCMS
Eci3	+	rno:291076	Protein Eci3	chr17:30620777-30620821	2	0.00376568	A5SS	NRCMS
Supt5h	+		Transcription elongation factor SPT5	chr1:85438516-85438596	2-3	0.00377498	AltEnd	NRCMS
Ndufa6	-	rno:315167	NADH dehydrogenase [ubiquinone] 1 alpha subcomplex subunit 6	chr7:123586118-123586198	1-2	0.00379371	AltEnd	NRCMS
Golga4	+	rno:501069	Golgin subfamily A member 4	chr8:127206662-127206745	12	0.00380213	Cassette	NRCMS
Fbxw5	+	rno:362081	F-box/WD repeat-containing protein 5	chr3:2727252-2727356	3	0.00380464	Cassette	NRCMS
Max	-	rno:60661	Protein max	chr6:99986364-99986464	5	0.00380566	Cassette	NRCMS
Mrpl17	-	rno:171061	39S ribosomal protein L17, mitochondrial	chr1:170652651-170652833	3	0.00383204	IR	NRCMS
Mfhas1	-	rno:306508	Protein Mfhas1	chr16:60208330-60208361	1	0.00383597	IR	NRCMS
Iqsec1	+	rno:686590	Protein Iqsec1	chr4:123451216-123451313	14	0.00385691	AltEnd	NRCMS
Mis12	+	rno:501706	Protein MIS12 homolog	chr10:57653820-57654057	2	0.00388125	AltStart	NRCMS
Rbm26	-		Protein Rbm26	chr15:89295926-89295997	14	0.00389379	Cassette	NRCMS
Sat2	+	rno:360547	Sodium-coupled neutral amino acid transporter 2	chr10:56228045-56228183	2	0.00389437	IR	NRCMS
Usp4	+	rno:290864	Ubiquitin carboxyl-terminal hydrolase 4	chr8:117143426-117143566	7	0.00390401	Cassette	NRCMS
RGD1308601	-	rno:307249	similar to hypothetical protein	chr18:74037350-74037517	2	0.00393815	Cassette	NRCMS
Vmac	+	rno:363327	Vimentin-type intermediate filament-associated coiled-coil protein	chr9:10339265-10339306	2	0.00395458	A5SS	NRCMS
Banp	+	rno:292064	Protein Banp	chr19:54766780-54767124	2	0.00395693	AltStart	NRCMS
LOC684934	-			chr1:78224460-78224517	1-2	0.00395824	Cassette	NRCMS
Irf3	+	rno:292892	Protein Irf3	chr1:100993236-100993262	3	0.00398199	A3SS	NRCMS
Ndfip1	+	rno:291609	NEDD4 family-interacting protein 1	chr18:31624327-31624367	8	0.00400189	A3SS	NRCMS
Ctnnd1	-	rno:311163	Catenin (Cadherin associated protein), delta 1 (Predicted), isoform CRA_a	chr3:72013630-72013647	11	0.00400685	Cassette	NRCMS
Ppp1r3c	-	rno:309513	Protein phosphatase 1 regulatory subunit 3C	chr1:255376175-255376720	2	0.00402037	Cassette	NRCMS
LOC498122	-	rno:498122	similar to CG15908-PA	chr11:86303309-86303404	1	0.00405288	IR	NRCMS
Hnrnph3	+	rno:361838	Heterogeneous nuclear ribonucleoprotein H3 (2H9) (Predicted), isoform CRA_c	chr20:27169515-27169576	1	0.004074	A5SS	NRCMS
Lsmem2	-	rno:689621	leucine-rich single-pass membrane protein 2	chr8:116349694-116351483	2	0.0040758	Cassette	NRCMS
Add1	-	rno:24170	Alpha-adducin	chr14:81382511-81382555	11	0.00408229	Cassette	NRCMS
Ube2j2	+	rno:298689	Ubiquitin-conjugating enzyme E2, J2	chr5:173373883-173374063	2	0.00409869	Cassette	NRCMS
Brd4	-	rno:362844	Protein Brd4	chr7:14226164-14226264	17	0.0041128	IR	NRCMS
Sec23a	-	rno:58817	Sec23 homolog A (S. cerevisiae)	chr6:80107155-80107163	2	0.00413055	A5SS	NRCMS
LOC102556337	+		mitochondrial fission factor-like	chr9:90901833-90901865	9	0.00414687	Cassette	NRCMS
Tjp1	-	rno:292994	Tight junction protein 1 (Predicted)	chr1:126149936-126149996	30	0.00416636	A5SS	NRCMS
Slc4a7	-	rno:117955	Sodium bicarbonate cotransporter 3	chr15:11838452-11838559	25	0.00417312	Cassette	NRCMS
Car12	+	rno:363085	Membrane-bound carbonic anhydrase 12	chr8:72457170-72457202	9	0.00418803	Cassette	NRCMS
2016-03-02	-	rno:362849	E3 ubiquitin-protein ligase MARCH2	chr7:18563168-18563184	5	0.00418976	Cassette	NRCMS
Nampt	+	rno:297508	Nicotinamide phosphoribosyltransferase	chr6:52131672-52131742	2	0.00420612	A5SS	NRCMS
Syde2	+		Protein Syde2	chr2:251892968-251893012	6-7	0.00422021	Cassette	NRCMS
Dmpk	+		Protein Dmpk	chr1:79997732-79997778	14	0.00422189	Cassette_multi	NRCMS
Cep63	-	rno:300963	Centrosomal protein of 63 kDa	chr8:111107410-111107768	2	0.00425064	A3SS	NRCMS
Smyd1	-	rno:297333	Protein Smyd1	chr4:99079433-99079525	7	0.00425768	Cassette	NRCMS
Trmu	+	rno:362976	Mitochondrial tRNA-specific 2-thiouridylase 1	chr7:126769152-126769225	6	0.00427382	IR	NRCMS
Cdh2	-	rno:83501	Cadherin-2	chr18:8249990-8250070	3-4	0.00429527	AltStart	NRCMS
Smyd2	+	rno:289372	N-lysine methyltransferase SMYD2	chr13:108681599-108681719	9	0.00429529	Cassette	NRCMS
Matr3	+	rno:29150	Matr3 protein	chr18:28361313-28361346	1	0.00430261	A5SS	NRCMS
P4ha2	+	rno:360526	Procollagen-proline, 2-oxoglutarate 4-dioxygenase (Proline 4-hydroxylase), alpha II polypeptide (Predicted), isoform CRA_a	chr10:39459217-39459390	14	0.0043027	MXE	NRCMS
Nbeal1	+		neurobeachin-like 1	chr9:66951662-66951671	1	0.00431269	A5SS	NRCMS
Myh7	-	rno:29557	RCG23467, isoform CRA_a	chr15:33645176-33645217	25	0.00431406	A5SS	NRCMS
Obscn	-	rno:338458	Obscurin	chr10:45435961-45436085	19	0.00434921	A5SS	NRCMS
LOC102554122	+		atherin-like	chr3:153564150-153564230	3-4	0.00435901	AltStart	NRCMS
Gnptab	+	rno:362865	Protein Gnptab	chr7:29009672-29009855	15	0.00437323	A5SS	NRCMS
Upp1	+	rno:289801	Uridine phosphorylase	chr14:89314520-89314894	2	0.00437896	AltStart	NRCMS
Vcan	-	rno:114122	Versican core protein	chr2:18544063-18546960	6	0.00441344	Cassette	NRCMS
Aga	-	rno:290923	N(4)-(Beta-N-acetylglucosaminyl)-L-asparaginase	chr16:41231810-41231963	3	0.00443471	Cassette_multi	NRCMS
E2f6	+	rno:313978	Protein E2f6	chr6:42095134-42095199	2	0.00444666	Cassette	NRCMS
Nnt	-	rno:310378	Nicotinamide nucleotide transhydrogenase	chr2:52282458-52282548	3	0.00445469	AltStart	NRCMS
Nif3l1	+	rno:301431	Putative GTP cyclohydrolase 1 type 2 Nif3l1	chr9:65330860-65330877	2	0.00447487	A3SS	NRCMS
RGD1302996	+	rno:294231	Protein RGD1302996	chr20:3366172-3366313	2	0.00449783	A3SS	NRCMS
Ddr2	-	rno:685781	Protein Ddr2	chr13:88435839-88436095	2	0.00449862	Cassette	NRCMS
LOC680039	+	rno:680039	hypothetical protein LOC680039	chr14:79314439-79314507	8	0.00451265	Cassette	NRCMS
Pkig	+	rno:266709	Protein Pkig	chr3:160047347-160047506	2	0.00451289	AltStart	NRCMS
Tcea3	+	rno:298559	Transcription elongation factor A (SII), 3	chr5:154629742-154629822	8-9	0.0045177	AltStart	NRCMS
Tardbp	-	rno:298648	Tardbp protein	chr5:165432214-165432941	6	0.00451864	IR	NRCMS
Guk1	-	rno:303179	Protein Guk1	chr10:45538542-45538655	6	0.00452662	Cassette_multi	NRCMS
Ubtf	-	rno:25574	Nucleolar transcription factor 1	chr10:90263217-90263607	4	0.00453493	AltStart	NRCMS
LOC100912571	-		Protein LOC100912571	chr11:82892832-82892844	3	0.00454261	A5SS	NRCMS
Ric8b	+	rno:314681	Synembryn-B	chr7:25999167-25999286	9	0.00456661	Cassette	NRCMS
Lphn2	-	rno:171447	Latrophilin-2	chr2:258798347-258798475	24	0.00458058	Cassette	NRCMS
Ube2j1	+	rno:297961	Uncharacterized protein	chr5:48285672-48285791	7	0.00458998	Cassette_multi	NRCMS
Spsb3	+	rno:302981	SplA/ryanodine receptor domain and SOCS box containing 3 (Predicted)	chr10:14248569-14248649	before first	0.00459001	AltStart	NRCMS
Arhgef11	+	rno:78966	Rho guanine nucleotide exchange factor 11	chr2:187061115-187061234	10	0.00460231	Cassette	NRCMS
RGD1307100	+	rno:294978	similar to RIKEN cDNA D630029K19	chr2:123622177-123622314	23	0.00461875	Cassette	NRCMS
Grn	+	rno:29143	Granulin, isoform CRA_c	chr10:90377174-90377303	2	0.0046205	AltStart	NRCMS
Zfp354c	-	rno:78972	Zinc finger protein 354C	chr10:36322947-36323179	2	0.0046235	Cassette	NRCMS
Htra1	+	rno:65164	Serine protease HTRA1	chr1:201545107-201545117	7	0.00465544	A3SS	NRCMS
Eme2	-		Protein Eme2	chr10:14255136-14255288	4	0.00466428	IR	NRCMS
Ppp2r5c	+	rno:691318	Protein Ppp2r5c	chr6:134844636-134844833	4	0.00470471	AltStart	NRCMS
Plec	-	rno:64204	Plectin 11	chr7:117287879-117288018	3	0.00470961	AltStart	NRCMS
Lrp8	+	rno:362558	Protein Lrp8	chr5:127448383-127448505	7	0.0047197	Cassette	NRCMS
Gsn	+	rno:296654	Gelsolin	chr3:14482388-14482535	3	0.00472404	AltStart	NRCMS
LOC103692531	+		uncharacterized LOC103692531	chr6:1514764-1515002	3	0.00473757	AltStart	NRCMS
Mcfd2	-	rno:246117	Multiple coagulation factor deficiency protein 2 homolog	chr6:10899072-10899115	1	0.00475353	A5SS	NRCMS
Glul	+	rno:24957	Glutamine synthetase	chr13:71331451-71331531	1-2	0.00475907	AltStart	NRCMS
Wipf2	+	rno:360620	Protein Wipf2	chr10:86776519-86776557	1	0.00476061	A5SS	NRCMS
Rnf115	+	rno:362002	Protein Rnf115	chr2:198888663-198888721	2	0.00476615	Cassette	NRCMS
Meis2	-	rno:311311	Meis1, myeloid ecotropic viral integration site 1 homolog 2 (Predicted)	chr3:107563932-107564027	17	0.00477037	Cassette	NRCMS
Wdr74	+	rno:690229	RCG47471, isoform CRA_a	chr1:224934378-224934412	3	0.0047845	A5SS	NRCMS
Ipo9	-	rno:304817	Protein Ipo9	chr13:52251904-52252021	2	0.00480779	Cassette	NRCMS
Narf	+	rno:360681	Nuclear prelamin A recognition factor	chr10:110461890-110461915	11	0.0048141	A3SS	NRCMS
Cirbp	-	rno:81825	Cold-inducible RNA-binding protein	chr7:12403090-12403173	2	0.00482043	A3SS	NRCMS
Sulf2	-	rno:311642	Sulf2 protein	chr3:162871672-162871752	2-3	0.00483393	AltStart	NRCMS
Atrx	-		Transcriptional regulator ATRX	chrx:76924257-76924369	3	0.0048384	Cassette	NRCMS
Hdgfrp3	-	rno:252941	Hepatoma-derived growth factor-related protein 3	chr1:143714533-143714689	5	0.0048575	Cassette	NRCMS
Ahdc1	+	rno:362617	Protein Ahdc1	chr5:151260812-151260931	3	0.00486764	A3SS	NRCMS
Mgmt	+	rno:25332	Methylated-DNA--protein-cysteine methyltransferase	chr1:209423472-209423632	3	0.00487453	Cassette	NRCMS
Gnas	+	rno:24896	GNAS complex locus	chr3:172418166-172418246	3-4	0.00490063	AltStart	NRCMS
Itgav	+		Protein Itgav	chr3:71143189-71143250	5	0.00490665	Cassette	NRCMS
Hipk1	-	rno:365895	Homeodomain-interacting protein kinase 1	chr2:206227951-206228676	21	0.00492044	A3SS	NRCMS
Odc1	+	rno:24609	Ornithine decarboxylase	chr6:42854726-42854743	2	0.00493347	A3SS	NRCMS
Ubn1	-	rno:302935	Protein Ubn1	chr10:10694530-10694619	17	0.00494306	Cassette	NRCMS
Shmt2	-	rno:299857	Serine hydroxymethyltransferase	chr7:70828478-70828487	2	0.00494688	A3SS	NRCMS
RGD1311739	-	rno:311428	similar to RIKEN cDNA 1700037H04	chr3:123697910-123698074	1-2	0.00496634	Cassette	NRCMS
Nedd9	+	rno:291044	RCG44232, isoform CRA_b	chr17:23135346-23136276	3	0.00496692	AltStart	NRCMS
Ebp	+	rno:117278	3-beta-hydroxysteroid-Delta(8),Delta(7)-isomerase	chrx:15051506-15051543	2	0.00497312	A3SS	NRCMS
Rbm25	+	rno:366693	Uncharacterized protein	chr6:107117986-107118059	1	0.00500835	A5SS	NRCMS
Atp8b2	-	rno:361984	RCG62582, isoform CRA_b	chr2:189335675-189335755	30-31	0.00502301	AltEnd	NRCMS
Dmpk	+		Protein Dmpk	chr1:79991711-79991728	5	0.00504584	A5SS	NRCMS
Rplp1	-	rno:140661	60S acidic ribosomal protein P1	chr8:66862261-66862316	3	0.00508441	IR	NRCMS
Guk1	-	rno:303179	Protein Guk1	chr10:45536991-45537109	9	0.00511555	A3SS	NRCMS
Rnf181	-	rno:297337	E3 ubiquitin-protein ligase RNF181	chr4:100223742-100223869	3	0.00513071	Cassette	NRCMS
Adam33	-		Protein Adam33	chr3:123597508-123597526	17	0.00515051	A3SS	NRCMS
Adamts10	+	rno:314655	Protein Adamts10	chr7:18423831-18423848	11	0.00515705	A5SS	NRCMS
Trnt1	+	rno:312616	Protein LOC100911093	chr4:138855592-138855705	2	0.00517347	AltStart	NRCMS
Kif13a	+	rno:308173	Kinesin-like protein	chr17:18321480-18321584	39	0.00519345	Cassette	NRCMS
Pikfyve	+	rno:316457	Similar to phosphatidylinositol-3-phosphate/phosphatidylinositol 5-kinase, type III isoform 2	chr9:71946052-71946230	14	0.00521921	Cassette	NRCMS
Mafg	-	rno:64188	Transcription factor MafG	chr10:109808278-109811163	1	0.00524002	A5SS	NRCMS
Plekha5	+	rno:246237	Protein Plekha5	chr4:174771780-174771882	36	0.00524817	Cassette	NRCMS
Col1a1	+	rno:29393	Type I-alpha 1 collagen	chr10:82754656-82754683	28	0.00525867	A3SS	NRCMS
Mgrn1	-	rno:302938	E3 ubiquitin-protein ligase MGRN1 isoform II	chr10:10843215-10843280	12	0.00528469	Cassette	NRCMS
Eprs	+	rno:289352	Eprs protein	chr13:103317734-103317801	8	0.00531505	Cassette	NRCMS
Ilf3	+	rno:84472	Interleukin enhancer-binding factor 3	chr8:22424296-22424311	5	0.00532892	A3SS	NRCMS
Col18a1	+	rno:85251	Protein Col18a1	chr20:12272633-12272713	2-3	0.00534658	AltStart	NRCMS
Itpr1	+	rno:25262	Inositol 1,4,5-trisphosphate receptor type 1	chr4:140448764-140448844	38-39	0.00536222	AltEnd	NRCMS
Rbm39	-	rno:362251	Protein LOC100910882	chr3:151697808-151697826	14	0.0053708	A3SS	NRCMS
Tbc1d1	-	rno:360937	Protein Tbc1d1	chr14:45670212-45670331	15	0.00539853	Cassette_multi	NRCMS
Aaed1	-	rno:498685	AhpC/TSA antioxidant enzyme domain containing 1	chr17:1819123-1819254	5	0.00540367	Cassette	NRCMS
Spopl	-	rno:296532	Similar to speckle-type POZ protein (Predicted)	chr3:427839-427934	5-6	0.00540641	Cassette	NRCMS
Hnrnpc	-	rno:290046	Heterogeneous nuclear ribonucleoprotein C (C1/C2)	chr15:28511146-28511171	4	0.00541037	Cassette_multi	NRCMS
Rrp7a	-	rno:362967	Similar to CGI-96 protein; gastric cancer antigen Zg14	chr7:123982538-123983188	7	0.00541597	IR	NRCMS
St3gal2	-	rno:64442	ST3 beta-galactoside alpha-2,3-sialyltransferase 2, isoform CRA_a	chr19:43306153-43306263	2	0.00542115	Cassette_multi	NRCMS
Apoe	-	rno:25728	Rat apolipoprotein E protein	chr1:80615471-80615525	3	0.00542327	AltStart	NRCMS
Ptms	-	rno:83801	Parathymosin	chr4:157436497-157436569	2	0.00542737	A5SS	NRCMS
Pcm1	-	rno:81740	Protein Pcm1	chr16:54126291-54126409	4	0.00546237	Cassette	NRCMS
Tle3	+	rno:84424	Transducin-like enhancer protein 3	chr8:66334100-66334115	14	0.00547629	A5SS	NRCMS
Obsl1	-	rno:363259	Obscurin-like protein 1	chr9:82690277-82690570	9	0.00549176	AltEnd	NRCMS
Fastk	+	rno:296741	Fas-activated serine/threonine kinase	chr4:7261710-7261795	4	0.00552172	IR	NRCMS
Nipal2	-	rno:362899	Similar to RIKEN cDNA 9330161F08 (Predicted), isoform CRA_a	chr7:73346761-73348683	7	0.00553127	Cassette_multi	NRCMS
Arf1	-	rno:64310	ADP-ribosylation factor 1	chr10:45578992-45579029	2	0.00559258	AltStart	NRCMS
Actr1a	-	rno:294010	Alpha-centractin	chr1:266132251-266132311	3	0.00559691	A5SS	NRCMS
Setd2	+	rno:316013	Histone-lysine N-methyltransferase	chr8:118847670-118847750	13-14	0.00560906	AltEnd	NRCMS
Pcnp	+	rno:288165	PEST proteolytic signal-containing nuclear protein	chr11:47061387-47061587	3	0.00561105	A3SS	NRCMS
Sec31a	+	rno:93646	SEC31-like 1 (S. cerevisiae), isoform CRA_a	chr14:10897167-10897212	23	0.0056196	A5SS	NRCMS
Efemp2	+	rno:293677	EGF-containing fibulin-like extracellular matrix protein 2	chr1:220859412-220859428	9-10	0.00563069	Cassette	NRCMS
Gle1	+	rno:362098	Nucleoporin GLE1	chr3:8506340-8506420	5-6	0.00563167	AltStart	NRCMS
LOC100360330	+		hypothetical LOC100360330	chr16:58776988-58777802	2	0.00564063	AltStart	NRCMS
Mpp6	+	rno:362359	Protein Mpp6	chr4:79905263-79905304	9	0.00564111	Cassette	NRCMS
Syt5	+	rno:54309	Synaptotagmin-5	chr1:72861387-72861418	2	0.00565464	A3SS	NRCMS
Ikbke	-	rno:363984	Protein Ikbke	chr13:48033799-48033955	20	0.00567047	IR	NRCMS
Extl3	-	rno:56819	Protein Extl3	chr15:48424659-48425595	7	0.00567758	MXE	NRCMS
Map3k7	+	rno:313121	Mitogen-activated protein kinase kinase kinase 7	chr5:47218325-47218405	12	0.00569407	Cassette	NRCMS
Hnrpd	+	rno:79256	Heterogeneous nuclear ribonucleoprotein D, isoform CRA_b	chr14:11273384-11273490	9	0.00569632	Cassette	NRCMS
Tsc22d2	+	rno:499624	Protein Tsc22d2	chr2:148630206-148630286	3	0.00580063	AltStart	NRCMS
Lpp	-	rno:288010	Lipoma-preferred partner homolog	chr11:79399763-79399831	13	0.00581014	Cassette	NRCMS
Pbrm1	+	rno:306254	Protein Pbrm1	chr16:7131314-7131409	12	0.00581988	Cassette	NRCMS
RGD1306151	+	rno:362455	Putative uncharacterized protein RGD1306151_predicted	chr4:168997558-168999131	6	0.00584272	MXE	NRCMS
Klc4	+	rno:316226	Kinesin light chain 4	chr9:16648155-16648166	2	0.00585106	A5SS	NRCMS
Agfg1	+	rno:363266	Arf-GAP domain and FG repeat-containing protein 1	chr9:88661467-88661473	12	0.00585381	A3SS	NRCMS
Pcm1	-	rno:81740	Protein Pcm1	chr16:54113882-54113998	9	0.00589051	Cassette_multi	NRCMS
Erp29	+	rno:117030	Endoplasmic reticulum resident protein 29	chr12:40624310-40624702	2	0.00590753	MXE	NRCMS
Myo9a	+	rno:171296	Myosin IXA, isoform CRA_a	chr8:64765591-64765644	41	0.0059192	Cassette	NRCMS
LOC102556337	+		mitochondrial fission factor-like	chr9:90883795-90883964	3	0.00592955	Cassette	NRCMS
Swsap1	+	rno:363029	Similar to 2310047B19Rik protein (Predicted), isoform CRA_b	chr8:22966998-22967068	1	0.00593844	A5SS	NRCMS
Mtss1l	-	rno:307845	Protein Mtss1l	chr19:40915853-40915949	11	0.00594815	A3SS	NRCMS
St6galnac6	+	rno:407765	Sialyltransferase 7F	chr3:11629589-11629770	3	0.00595411	Cassette	NRCMS
Suv420h2	-	rno:308345	Histone-lysine N-methyltransferase SUV420H2	chr1:72671698-72671826	7	0.00596217	A3SS	NRCMS
LOC100910882	-		RNA-binding protein 39-like	chr3:152232321-152232339	14	0.0059775	A3SS	NRCMS
Tdrd7	+	rno:85425	Tudor domain-containing protein 7	chr5:61588412-61588492	7	0.0059796	Cassette	NRCMS
Mettl20	+	rno:316976	Protein N-lysine methyltransferase METTL20	chr4:183657227-183657336	2	0.00605838	Cassette	NRCMS
LOC100911413	+		deleted in malignant brain tumors 1 protein-like	chr1:203275413-203275516	8	0.00608125	A5SS	NRCMS
Nab2	-	rno:314910	Protein Nab2	chr7:70966223-70966414	6	0.00612896	Cassette	NRCMS
Epc2	+	rno:362132	Enhancer of polycomb homolog	chr3:33722301-33722492	7	0.00613586	Cassette	NRCMS
Cdc27	-	rno:360643	Cell division cycle protein 27 homolog	chr10:92565720-92565872	13	0.00614876	Cassette	NRCMS
Dcaf6	-	rno:289181	Protein Dcaf6	chr13:83595057-83595098	17	0.00616241	Cassette	NRCMS
Dmtf1	+	rno:114485	Cyclin-D-binding Myb-like transcription factor 1	chr4:21895120-21895329	13	0.00616701	Cassette	NRCMS
Mff	+	rno:301563	Mitochondrial fission factor	chr9:88493461-88493630	3	0.00617191	Cassette	NRCMS
Dctn1	+	rno:29167	Dynactin 1, isoform CRA_a	chr4:114884647-114884667	7	0.00618111	Cassette_multi	NRCMS
Nup98	-	rno:81738	Nuclear pore complex protein Nup98-Nup96	chr1:167269621-167269761	13	0.00618676	Cassette	NRCMS
Zdhhc20	-	rno:305923	Palmitoyltransferase	chr15:38113403-38113518	13	0.00619026	Cassette_multi	NRCMS
Mier1	+	rno:313418	Mier1 protein	chr5:122646125-122646201	4	0.0061956	Cassette	NRCMS
Clk4	+	rno:287269	CDC like kinase 4, isoform CRA_c	chr10:36721731-36721796	4	0.0062022	Cassette_multi	NRCMS
Add1	-	rno:24170	Alpha-adducin	chr14:81383070-81383163	10	0.00620643	A5SS	NRCMS
Glis2	-	rno:302946	GLIS family zinc finger 2 (Predicted), isoform CRA_a	chr10:11158901-11158977	4	0.00620937	IR	NRCMS
Ksr1	-	rno:360573	Kinase suppressor of ras 1 (Predicted)	chr10:66351011-66351091	21	0.00621136	Cassette	NRCMS
Ran	-	rno:84509	GTP-binding nuclear protein Ran	chr12:31323476-31323492	2	0.00621886	A3SS	NRCMS
Alg3	+	rno:287983	Protein Alg3	chr11:83987935-83988034	2	0.00628057	Cassette	NRCMS
Tlk2	+	rno:303592	Protein Tlk2	chr10:93438715-93438786	5	0.00629684	Cassette	NRCMS
LOC100912041	+		uncharacterized LOC100912041	chr1:224923266-224923470	6	0.00634558	IR	NRCMS
Fbxw17	-	rno:361219	Protein Fbxw17	chr17:15078039-15078120	9	0.00636132	IR	NRCMS
Rbm3	+	rno:114488	Putative RNA-binding protein 3	chrx:15100059-15100206	3	0.00637231	IR	NRCMS
Usp9x	-	rno:363445	Ubiquitin carboxyl-terminal hydrolase	chrx:10660302-10660309	1	0.00638599	A5SS	NRCMS
Zmynd8	-	rno:296374	Spinous and karyoplasmic protein	chr3:162574758-162574822	9	0.0063918	Cassette	NRCMS
Atp9b	-	rno:291411	Probable phospholipid-transporting ATPase IIB	chr18:77346014-77346046	31	0.00640027	Cassette	NRCMS
Srl	+		5-hydroxytryptamine receptor 2B	chr10:11265894-11267186	2	0.00643513	Cassette	NRCMS
Calu	+	rno:64366	RCG28015, isoform CRA_b	chr4:56648710-56648790	6-7	0.00645896	AltStart	NRCMS
Scaf11	-	rno:312030	Protein Scaf11	chr7:137856450-137856530	before first	0.00646123	AltStart	NRCMS
Sec16a	-	rno:100360302	Protein Sec16a	chr3:3860765-3860824	31	0.00647239	Cassette	NRCMS
Rnf216	+	rno:304294	Protein Rnf216	chr12:13508522-13508587	1	0.00647275	A5SS	NRCMS
Gpx8	-	rno:294744	Glutathione peroxidase	chr2:44906068-44906329	2	0.00648646	Cassette	NRCMS
Suclg1	+	rno:114597	Succinyl-CoA ligase [ADP/GDP-forming] subunit alpha, mitochondrial	chr4:101189923-101190003	2-3	0.00650154	AltEnd	NRCMS
Elf2	-	rno:361944	E74-like factor 2, isoform CRA_c	chr2:140357774-140357876	5	0.00650662	Cassette	NRCMS
Scap	+	rno:301024	Sterol regulatory element-binding protein cleavage-activating protein	chr8:118592743-118592807	3	0.00650689	Cassette	NRCMS
Sh3pxd2a	-	rno:309460	SH3 and PX domains 2A (Predicted)	chr1:267063007-267063090	10	0.00651234	Cassette	NRCMS
Phf1	+	rno:294287	Phf1 protein	chr20:5531312-5531338	15	0.00652653	A3SS	NRCMS
LOC691766	+		hypothetical protein LOC691766	chrx:10796733-10796774	2	0.00653181	A3SS	NRCMS
Speg	+	rno:363256	Striated muscle-specific serine/threonine-protein kinase	chr9:82596355-82596440	10	0.00653279	AltStart	NRCMS
Tram1	+	rno:312903	Translocating chain-associated membrane protein 1	chr5:5282041-5282162	2	0.00655848	Cassette	NRCMS
Tcaim	+	rno:363169	T-cell activation inhibitor, mitochondrial	chr8:131845877-131846048	2	0.00656572	AltStart	NRCMS
Ano6	+	rno:315272	Anoctamin	chr7:137185962-137186024	2	0.0065996	Cassette	NRCMS
Tead3	-	rno:294299	Protein Tead3	chr20:7930306-7930386	1-2	0.00659967	AltStart	NRCMS
Adarb1	+	rno:25367	Double-stranded RNA-specific editase 1	chr20:12075319-12075349	11	0.00664649	A5SS	NRCMS
Col1a2	+	rno:84352	Collagen alpha-2(I) chain	chr4:31565738-31565745	49	0.0066719	A3SS	NRCMS
Zfp46	+	rno:298558	Protein Zfp46	chr5:154646415-154646469	3	0.00667314	Cassette	NRCMS
Grpel1	-	rno:79563	GrpE protein homolog 1, mitochondrial	chr14:79461895-79462082	2	0.00668306	Cassette	NRCMS
Crlf1	-	rno:290655	Cytokine receptor-like factor 1 (Predicted)	chr16:20675583-20675588	8	0.00670636	A3SS	NRCMS
LOC100911864	+		uncharacterized LOC100911864	chr1:175977616-175977877	2	0.00672325	IR	NRCMS
Srek1	-	rno:56763	Splicing factor, arginine/serine-rich 12, isoform CRA_b	chr2:33828850-33828859	4	0.00672511	A5SS	NRCMS
Tmem205	-	rno:300441	Protein Tmem205	chr8:22937085-22937412	3	0.00676147	Cassette	NRCMS
Tom1l2	-	rno:360537	Protein Tom1l2	chr10:46611358-46611420	15	0.00679546	Cassette	NRCMS
Pacsin2	-	rno:124461	Protein kinase C and casein kinase substrate in neurons 2, isoform CRA_a	chr7:124317298-124317314	1	0.00681175	A5SS	NRCMS
Rpap3	-	rno:300189	RNA polymerase II associated protein 3	chr7:139195999-139196355	1	0.00681926	AltStart	NRCMS
Rnf38	-	rno:171501	Protein Rnf38	chr5:59646763-59647000	5	0.00684392	AltStart	NRCMS
Pp3111	-	rno:246185	tRNA-dihydrouridine(16/17) synthase [NAD(P)(+)]-like	chr10:109974844-109974851	9	0.0068526	A3SS	NRCMS
Col18a1	+	rno:85251	Protein Col18a1	chr20:12225380-12225450	2	0.00687601	Cassette	NRCMS
RGD1306739	+	rno:361834	similar to RIKEN cDNA 1700040L02	chr20:21326407-21326425	3	0.00689229	A3SS	NRCMS
Rsrp1	+	rno:362626	arginine/serine-rich protein 1	chr5:153262978-153263022	3-4	0.00689952	Cassette	NRCMS
Fmnl1	+	rno:287746	Formin-like 1 (Predicted), isoform CRA_a	chr10:91264009-91264039	3	0.00692326	A5SS	NRCMS
Fbln2	+	rno:282583	Protein Fbln2	chr4:122882652-122882792	11	0.00694476	Cassette	NRCMS
Cap2	-	rno:116653	Adenylyl cyclase-associated protein 2	chr17:18441247-18441327	16	0.00698578	AltEnd	NRCMS
Rab28	+	rno:117049	Ras-related protein Rab-28	chr14:73961101-73961195	8	0.00702541	Cassette	NRCMS
Syt5	+	rno:54309	Synaptotagmin-5	chr1:72861103-72861183	1-2	0.00702731	AltStart	NRCMS
Fbrsl1	+	rno:304572	Protein Fbrsl1	chr12:52342121-52342150	5	0.00707205	Cassette	NRCMS
Desi2	+	rno:289277	Desumoylating isopeptidase 2	chr13:96116441-96117191	3	0.00707297	Cassette	NRCMS
Atp11c	-	rno:317599	Phospholipid-translocating ATPase	chrx:143346251-143346355	30	0.00709216	Cassette	NRCMS
Pfn1	-	rno:64303	Profilin-1	chr10:57275593-57275687	1	0.00711018	A3SS	NRCMS
Ubap2	-	rno:313169	Protein Ubap2	chr5:57541451-57541469	20	0.00711265	A3SS	NRCMS
Mlip	-	rno:681849	muscular LMNA-interacting protein	chr8:84494545-84496086	5	0.00712013	Cassette	NRCMS
Gatad2a	+	rno:290669	Protein Gatad2a	chr16:21263783-21263857	14	0.00712177	Cassette	NRCMS
Paip1	+	rno:365684	Paip1 protein	chr2:52301735-52301961	2	0.00712238	AltStart	NRCMS
Obscn	-	rno:338458	Obscurin	chr10:45349551-45349631	98-99	0.0071565	AltEnd	NRCMS
Asap2	+	rno:362719	Protein Asap2	chr6:43335402-43335536	23	0.00715939	Cassette	NRCMS
Ndrg2	-	rno:171114	Protein NDRG2	chr15:28313792-28313841	2	0.00722271	AltStart	NRCMS
Fam179b	+	rno:314169	family with sequence similarity 179, member B	chr6:86766392-86766518	16	0.00722855	Cassette	NRCMS
Jmjd1c	-	rno:171120	jumonji domain containing 1C	chr20:22793012-22793076	8	0.00723267	Cassette_multi	NRCMS
Poll	-	rno:361767	DNA polymerase lambda	chr1:265297865-265298001	2	0.00725152	Cassette	NRCMS
Sltm	+		Uncharacterized protein	chr8:77004681-77004735	7	0.00725867	A3SS	NRCMS
Zfp512b	-	rno:311721	Protein Zfp512b	chr3:177088880-177089120	1	0.00726876	A5SS	NRCMS
Fam188a	-	rno:291320	family with sequence similarity 188, member A	chr17:79783659-79783829	4	0.00727794	Cassette	NRCMS
Fgfr1	-	rno:79114	Fibroblast growth factor receptor 1	chr16:71318324-71318450	2	0.00728438	AltStart	NRCMS
Uqcrb	-	rno:362897	Cytochrome b-c1 complex subunit 7	chr7:71265665-71265845	3	0.00730102	A5SS	NRCMS
Cd63	+	rno:29186	Tetraspanin	chr7:3332836-3333082	2	0.00732588	A5SS	NRCMS
Dnpep	-	rno:301529	Protein Dnpep	chr9:82514079-82514260	2	0.00734535	AltStart	NRCMS
LOC100910342	-		Protein LOC100910342	chr1:274652772-274652922	6	0.00735118	AltStart	NRCMS
Bmp1	-	rno:83470	Metalloendopeptidase	chr15:52169701-52169760	20	0.00735206	A3SS	NRCMS
Mbnl1	+	rno:282635	Protein Mbnl1	chr2:150839396-150839506	5	0.00738483	Cassette	NRCMS
Prmt1	-	rno:60421	Protein arginine N-methyltransferase 1	chr1:100977900-100978286	2	0.00740414	Cassette_multi	NRCMS
Parp6	+	rno:300759	Parp6 protein	chr8:64462516-64462588	20	0.00740563	Cassette_multi	NRCMS
Hipk1	-	rno:365895	Homeodomain-interacting protein kinase 1	chr2:206229638-206229716	20	0.00742431	A3SS	NRCMS
Rasgrp3	-	rno:313874	RAS, guanyl releasing protein 3 (Predicted), isoform CRA_a	chr6:21112604-21112736	4	0.00743562	Cassette	NRCMS
Runx1	-	rno:50662	Runt-related transcription factor 1	chr11:32807347-32807538	4	0.00744989	Cassette	NRCMS
Exoc2	+	rno:171455	Exocyst complex component 2	chr17:34837054-34837095	28-29	0.00746368	Cassette	NRCMS
Acacb	-	rno:116719	Protein Acacb	chr12:48209926-48210404	6	0.00746626	AltStart	NRCMS
Tfe3	-	rno:317376	Protein Tfe3	chrx:15582496-15582600	8	0.00746861	Cassette	NRCMS
Ccdc50	-	rno:288022	Coiled-coil domain-containing protein 50	chr11:76766258-76766779	6	0.00747332	Cassette	NRCMS
Ccnyl1	+	rno:316452	Protein Ccnyl1	chr9:71416479-71416579	6	0.00748018	Cassette	NRCMS
Dtna	+		Dystrobrevin	chr18:14645103-14645123	16	0.00748208	Cassette	NRCMS
Tjp2	-	rno:115769	Zonula occludens 2 protein	chr1:241950667-241950777	26	0.00749762	Cassette	NRCMS
Mprip	+	rno:116504	Myosin phosphatase Rho-interacting protein	chr10:46098930-46099037	10	0.00752642	Cassette	NRCMS
Arhgef2	+	rno:310635	Rho guanine nucleotide exchange factor 2	chr2:187993969-187994221	11	0.00756084	AltStart	NRCMS
RGD1309594	-	rno:309681	Similar to RIKEN cDNA 1810043G02; DNA segment, Chr 10, Johns Hopkins University 13, expressed, isoform CRA_b	chr20:11422863-11423148	2	0.00756599	A5SS	NRCMS
Mtmr14	+	rno:312634	Protein Mtmr14	chr4:145234276-145234431	18	0.00759595	Cassette	NRCMS
Usp9x	-	rno:363445	Ubiquitin carboxyl-terminal hydrolase	chrx:10582302-10582317	20	0.00762042	A3SS	NRCMS
Zfp142	-	rno:316524	Zinc finger protein 142 (Clone pHZ-49) (Predicted)	chr9:81859305-81859389	5	0.00762565	AltStart	NRCMS
Rpe	+	rno:501157	Ribulose-5-phosphate-3-epimerase	chr9:73707822-73707837	5	0.00763798	A3SS	NRCMS
Slc27a1	+	rno:94172	Long-chain fatty acid transport protein 1	chr16:19999914-20000075	3	0.00767011	AltStart	NRCMS
Dazap1	-	rno:362836	DAZ associated protein 1	chr7:12310987-12311149	3	0.00768075	AltStart	NRCMS
Cuedc2	-	rno:294009	CUE domain-containing protein 2	chr1:266078407-266078433	10	0.0077022	A3SS	NRCMS
Dhcr7	+	rno:64191	7-dehydrocholesterol reductase	chr1:217024751-217024770	4	0.00770521	Cassette	NRCMS
Sgsm2	-	rno:303304	RUN and TBC1 domain containing 1 (Predicted)	chr10:61718365-61718499	13	0.00771241	Cassette	NRCMS
Traf7	-	rno:360491	Protein Traf7	chr10:13884485-13884504	2	0.00772647	A5SS	NRCMS
Fbxo44	-	rno:500587	Protein Fbxo44	chr5:164968047-164968142	5	0.00775519	Cassette	NRCMS
Sgms1	-	rno:353229	Phosphatidylcholine:ceramide cholinephosphotransferase 1	chr1:250949479-250949559	1-2	0.00777018	AltStart	NRCMS
Actn4	-	rno:63836	Alpha actinin 4	chr1:87079957-87080022	22	0.00777085	Cassette	NRCMS
Aftph	-	rno:305544	Protein Aftph	chr14:104931994-104932074	10	0.00778716	Cassette	NRCMS
Rbfox2	-	rno:362950	RNA binding protein fox-1 homolog 2	chr7:118172111-118173672	12	0.00780679	Cassette_multi	NRCMS
Sat1	+	rno:302642	Spermidine/spermine N1-acetyl transferase 1	chrx:43627345-43627816	3	0.00782382	A5SS	NRCMS
Crim1	+	rno:298744	Protein Crim1	chr6:872807-872927	4	0.0078402	Cassette_multi	NRCMS
Acbd4	+	rno:303577	Acyl-CoA-binding domain-containing protein 4	chr10:91188349-91188469	5	0.00784942	Cassette	NRCMS
Zfp384	+	rno:171018	Zinc finger protein 384, isoform CRA_c	chr4:157523771-157523908	3	0.00788787	AltStart	NRCMS
Ppap2a	+	rno:64369	Lipid phosphate phosphohydrolase 1	chr2:44697489-44712178	3	0.00789765	MXE	NRCMS
Aurkaip1	+	rno:298687	Aurora kinase A interacting protein 1	chr5:173274982-173275091	4	0.0079035	A3SS	NRCMS
Tmem242	-	rno:292228	transmembrane protein 242	chr1:46328918-46329018	2	0.00794382	Cassette	NRCMS
LOC100912599	+		NADH dehydrogenase [ubiquinone] iron-sulfur protein 6, mitochondrial-like	chr1:31264878-31264939	1	0.0079454	A5SS	NRCMS
Ankhd1	+	rno:100529260	Protein Ankhd1	chr18:29482177-29482228	31	0.00795553	A3SS	NRCMS
Med15	-	rno:360743	Med15 protein	chr11:87566024-87566143	9	0.00798816	Cassette	NRCMS
LOC102554575	-		uncharacterized LOC102554575	chr13:109736001-109736152	5	0.00800012	Cassette	NRCMS
Cdyl	-	rno:361237	Chromodomain Y-like protein	chr17:29700113-29700196	8	0.0080023	Cassette	NRCMS
Osbpl3	-	rno:362360	Oxysterol-binding protein	chr4:80068511-80068618	16	0.00800887	Cassette	NRCMS
Tor1aip2	+	rno:304881	Torsin-1A-interacting protein 2	chr13:73718239-73720429	4	0.0080234	AltEnd	NRCMS
Pcdh7	-	rno:360942	Protocadherin 7, isoform CRA_b	chr14:55016046-55016988	3	0.00804378	AltEnd	NRCMS
Tmem2	+	rno:309400	Transmembrane protein 2 (Predicted)	chr1:239398388-239398388	2	0.00804486	AltStart	NRCMS
Rev3l	+	rno:309812	DNA polymerase	chr20:44941161-44941294	30	0.00807789	Cassette	NRCMS
Phactr1	+	rno:306844	Phosphatase and actin regulator 1	chr17:23664090-23664170	9-10	0.00809483	AltStart	NRCMS
Srsf2	-	rno:494445	Serine/arginine-rich splicing factor 2	chr10:105794513-105794616	3	0.00811923	Cassette	NRCMS
Wbp1l	+	rno:309456	WW domain binding protein 1-like	chr1:266401987-266402099	4	0.00813267	A5SS	NRCMS
Klhl23	+	rno:311114	kelch-like family member 23	chr3:56057164-56057740	2	0.00814516	AltStart	NRCMS
Irx4	-	rno:306655	Protein Irx4	chr1:32643402-32643771	3	0.00814983	AltStart	NRCMS
Cilp	+	rno:315761	Protein Cilp	chr8:70760891-70760925	2	0.00817344	A3SS	NRCMS
Amotl2	+	rno:65157	Angiomotin-like protein 2	chr8:111210811-111210898	2	0.0081741	AltStart	NRCMS
Pkp4	+		Protein Pkp4	chr3:45326981-45327135	4	0.00818505	AltStart	NRCMS
Ttc17	-	rno:311224	Tetratricopeptide repeat protein 17	chr3:83248520-83248690	17	0.00820177	Cassette	NRCMS
Hspb2	-	rno:161476	Heat shock protein beta-2	chr8:55177624-55177704	1-2	0.00821551	AltStart	NRCMS
Wdr91	-	rno:312225	WD repeat domain 91	chr4:62438550-62438790	2	0.00822389	AltStart	NRCMS
Ahnak	+	rno:191572	Protein Ahnak	chr1:225200795-225201179	6	0.00823008	A5SS	NRCMS
Eif4g2	-	rno:361628	Protein Eif4g2	chr1:175888959-175889072	14	0.00823347	Cassette	NRCMS
Heyl	+	rno:313575	Hairy/enhancer-of-split related with YRPW motif-like (Predicted)	chr5:140933940-140934061	4	0.00826937	A5SS	NRCMS
Adck3	-	rno:360887	Chaperone activity of bc1 complex-like, mitochondrial	chr13:98478301-98478327	2	0.00835378	AltStart	NRCMS
Las1l	-	rno:296865	Protein Las1l	chrx:65093738-65093788	7-8	0.00836115	Cassette	NRCMS
Nosip	+	rno:292894	nitric oxide synthase interacting protein	chr1:101066124-101066202	2	0.00836334	Cassette	NRCMS
Zfp655	-	rno:360764	Zinc finger protein 655	chr12:11139564-11139634	6	0.00836817	Cassette_multi	NRCMS
Phrf1	+	rno:245925	PHD and RING finger domain-containing protein 1	chr1:214247090-214247289	16	0.00837683	Cassette	NRCMS
Xpnpep1	-	rno:170751	Xaa-Pro aminopeptidase 1	chr1:273720691-273721737	10	0.00844309	Cassette_multi	NRCMS
Tymp	-	rno:315219	Protein Sco2	chr7:130344337-130344417	9	0.00844441	IR	NRCMS
Kank1	+	rno:309429	Protein Kank1	chr1:243233767-243233855	3	0.0084462	Cassette	NRCMS
Fam107b	-	rno:498796	Protein FAM107B	chr17:78520576-78520728	4	0.00849275	AltStart	NRCMS
St5	-	rno:308944	Protein St5	chr1:174289900-174290536	1	0.00851117	AltStart	NRCMS
Rnf170	-	rno:364654	Protein Rnf170	chr16:70685727-70685820	9	0.00855062	IR	NRCMS
Phf12	-	rno:303274	Protein Phf12	chr10:64820846-64820926	9-10	0.00855969	AltEnd	NRCMS
Phc2	+	rno:313038	Phc2 protein	chr5:146907205-146907472	10	0.00856695	AltStart	NRCMS
Tbc1d9b	+	rno:360520	Tbc1d9b protein	chr10:35657905-35658010	8	0.00858285	A3SS	NRCMS
Pc	+	rno:25104	Pyruvate carboxylase, mitochondrial	chr1:219833585-219833673	5	0.00858728	AltStart	NRCMS
Frmd6	+	rno:257646	FERM domain-containing protein 6	chr6:93303842-93303921	3	0.00860495	Cassette	NRCMS
Nrp1	+	rno:246331	Neuropilin-1	chr19:61481331-61481381	18	0.0086087	Cassette	NRCMS
Mcart1	-	rno:313241	Solute carrier family 25 member 51	chr5:60954175-60954255	1-2	0.00861072	AltEnd	NRCMS
LOC100910797	+		uncharacterized LOC100910797	chr7:102865755-102865919	14	0.0086118	Cassette	NRCMS
Eprs	+	rno:289352	Eprs protein	chr13:103326121-103326141	15	0.00868095	Cassette	NRCMS
Park7	-	rno:117287	Protein DJ-1	chr5:167999574-167999853	3	0.0086867	AltStart	NRCMS
Mpdz	-	rno:29365	Multiple PDZ domain protein	chr5:99453845-99453943	29	0.00878091	Cassette	NRCMS
Fastk	+	rno:296741	Fas-activated serine/threonine kinase	chr4:7263526-7263543	8	0.0087898	A3SS	NRCMS
Yes1	+	rno:24884	Tyrosine-protein kinase Yes	chr9:121873370-121875956	12	0.00879037	AltEnd	NRCMS
Ndufab1	-	rno:293453	Acyl carrier protein	chr1:192047882-192048015	5	0.00880731	AltEnd	NRCMS
Lrrfip2	+	rno:301035	Leucine-rich repeat flightless-interacting protein 2	chr8:119425913-119425981	8	0.0088079	Cassette_multi	NRCMS
Ank2	-	rno:362036	Protein Ank2	chr2:231275847-231275882	27	0.00883496	Cassette_multi	NRCMS
Rxrb	+	rno:361801	Retinoic acid receptor RXR-beta	chr20:3827583-3827595	9	0.00883959	A3SS	NRCMS
Msi2	-	rno:360596	Protein Msi2	chr10:75683146-75683354	12	0.00885821	Cassette_multi	NRCMS
LOC100911221	+		uncharacterized LOC100911221	chr5:114027386-114028095	7	0.00891301	IR	NRCMS
Cacna1a	+	rno:25398	Voltage-dependent P/Q-type calcium channel subunit alpha-1A	chr19:25724335-25725325	42	0.00892259	MXE	NRCMS
Acbd4	+	rno:303577	Acyl-CoA-binding domain-containing protein 4	chr10:91187616-91187706	2	0.00895836	IR	NRCMS
Lamtor4	+	rno:360776	Protein Lamtor4	chr12:19573994-19574117	2	0.00897133	AltStart	NRCMS
Ocel1	+	rno:290628	occludin/ELL domain containing 1	chr16:19768454-19768572	2	0.00898651	IR	NRCMS
Hras	-	rno:293621	GTPase HRas	chr1:214178887-214179034	5	0.00901089	IR	NRCMS
Pcnx	+	rno:314288	Protein Pcnx	chr6:105681942-105682024	10	0.00902401	A5SS	NRCMS
RGD1309621	+	rno:316982	similar to hypothetical protein FLJ10652	chr4:183880130-183880146	2	0.00902488	A5SS	NRCMS
Ktn1	+	rno:361029	Protein Ktn1	chr15:24529868-24529954	34	0.0090307	Cassette	NRCMS
Tcerg1	+	rno:307474	Protein Tcerg1	chr18:36867338-36867388	13	0.00903738	Cassette	NRCMS
Sf1	+	rno:117855	Protein Sf1	chr1:221747682-221747886	14	0.00904478	Cassette	NRCMS
Tgfbrap1	-	rno:301373	Protein Tgfbrap1	chr9:49896575-49896662	5	0.00905002	AltStart	NRCMS
Pfn1	-	rno:64303	Profilin-1	chr10:57275593-57275692	1	0.0090511	IR	NRCMS
Ryr2	-	rno:689560	Ryanodine receptor 2	chr17:65572081-65572099	87	0.00905716	A5SS	NRCMS
LOC103693421	+		uncharacterized LOC103693421	chr10:81839374-81839400	2	0.0090725	A3SS	NRCMS
Ube2d3	+	rno:81920	Ubiquitin-conjugating enzyme E2 D2	chr2:240626702-240626835	3	0.00907651	AltStart	NRCMS
Ppip5k1	-	rno:311355	Inositol hexakisphosphate and diphosphoinositol-pentakisphosphate kinase 1	chr3:113292791-113292940	28	0.00909516	Cassette	NRCMS
Fam149b1	-	rno:289900	family with sequence similarity 149, member B1	chr15:4395187-4395316	3	0.00910765	Cassette	NRCMS
Luc7l	+	rno:360503	LUC7-like (S. cerevisiae)	chr10:15539957-15540027	2	0.00911339	Cassette	NRCMS
Gls2	+	rno:192268	Glutaminase liver isoform, mitochondrial	chr7:2606286-2606382	2	0.00911912	Cassette	NRCMS
Atp5j	-	rno:94271	ATP synthase-coupling factor 6, mitochondrial	chr11:24293719-24293852	2	0.00912525	A5SS	NRCMS
Reep1	+	rno:362384	Protein Reep1	chr4:99712444-99712494	7	0.00912626	Cassette	NRCMS
Idh3B	-	rno:94173	Isocitrate dehydrogenase [NAD] subunit beta, mitochondrial	chr3:122810732-122810760	7	0.00913283	A3SS	NRCMS
Dmpk	+		Protein Dmpk	chr1:79989360-79990768	2	0.00917173	AltStart	NRCMS
Myl6	-	rno:362816	Similar to Myosin light chain 1 slow a (Predicted)	chr7:2907015-2907059	6	0.00921287	Cassette	NRCMS
Zfp61	-	rno:499094	Protein Zfp61	chr1:81126520-81126609	4	0.00921348	Cassette	NRCMS
LOC102551211	-		uncharacterized LOC102551211	chr14:113552476-113552518	6	0.00922492	A5SS	NRCMS
Ptpra	+	rno:25167	Receptor-type tyrosine-protein phosphatase alpha	chr3:123037034-123037060	6	0.00924833	Cassette	NRCMS
Mrps18c	-	rno:289469	Protein Mrps18c	chr14:10442159-10442216	4	0.00927687	Cassette	NRCMS
Cdc26	-	rno:366381	Anaphase-promoting complex subunit CDC26	chr5:78264156-78264263	2	0.00930381	Cassette	NRCMS
LOC100910558	+		uncharacterized LOC100910558	chr5:100682869-100685175	2	0.00930768	Cassette_multi	NRCMS
Pcm1	-	rno:81740	Protein Pcm1	chr16:54099896-54100069	15	0.00932655	Cassette	NRCMS
Eif3c	-	rno:293484	Eukaryotic translation initiation factor 3 subunit C	chr1:197965411-197965452	17	0.0093978	A5SS	NRCMS
Igfbp3	-	rno:24484	Igfbp3 protein	chr14:87458942-87458973	5	0.00939904	IR	NRCMS
Flot1	-	rno:64665	Flot1 protein	chr20:3437930-3437936	2	0.009403	A3SS	NRCMS
Abcc9	-	rno:25560	ATP-binding cassette sub-family C member 9	chr4:176928238-176928318	1-2	0.00942206	AltStart	NRCMS
Naa20	+	rno:362228	N-acetyltransferase 5 (ARD1 homolog, S. cerevisiae)	chr3:140114552-140114582	3	0.0094236	A5SS	NRCMS
Ociad1	-	rno:289590	OCIA domain-containing protein 1	chr14:37461516-37461668	9	0.00943538	Cassette	NRCMS
Gcgr	+	rno:24953	Glucagon receptor	chr10:109713331-109713336	7	0.00947772	A3SS	NRCMS
Zfc3h1	+	rno:314836	Uncharacterized protein	chr7:58400954-58401063	17	0.00952144	Cassette	NRCMS
Slc35e2b	+	rno:313765	Solute carrier family 35, member E2 (Predicted)	chr5:173024649-173025086	1	0.00954535	A5SS	NRCMS
Fkbp2	-	rno:293702	Peptidyl-prolyl cis-trans isomerase	chr1:222233684-222233720	3	0.00954748	A3SS	NRCMS
Sec31a	+	rno:93646	SEC31-like 1 (S. cerevisiae), isoform CRA_a	chr14:10882043-10882120	14	0.00956446	Cassette	NRCMS
LOC100910771	+		mitogen-activated protein kinase kinase kinase 7-like	chr9:114053248-114053328	12	0.00962376	Cassette	NRCMS
Aplp1	-	rno:502317	Aplp1 protein	chr1:88899339-88899369	12	0.00962948	A5SS	NRCMS
Mpc2	+	rno:100359982	Mitochondrial pyruvate carrier 2	chr13:83698498-83698515	4	0.00964666	A5SS	NRCMS
Uchl5	+	rno:360853	Ubiquitin carboxyl-terminal hydrolase	chr13:60596648-60596761	9	0.0096675	Cassette	NRCMS
Thoc5	+	rno:360972	THO complex subunit 5 homolog	chr14:85153655-85153687	9	0.00967394	Cassette	NRCMS
Dst	-		Protein Dst	chr9:37908743-37908814	106	0.00968632	Cassette	NRCMS
Cops4	-	rno:360915	COP9 signalosome complex subunit 4	chr14:10737695-10737774	2	0.00968774	Cassette	NRCMS
Ttc3	+	rno:360702	Protein Ttc3	chr11:34614052-34614139	5	0.00973771	Cassette	NRCMS
Upf1	+	rno:684558	Protein Upf1	chr16:20837477-20837510	7	0.00976277	A5SS	NRCMS
Fermt2	-	rno:289992	Fermitin family homolog 2 (Drosophila)	chr15:19876305-19876389	2	0.00979854	AltStart	NRCMS
Akap2	+	rno:298024	A-kinase anchor protein 2	chr5:74942110-74942174	5	0.00982465	AltStart	NRCMS
Lrrk2	+	rno:300160	Protein Lrrk2	chr7:132950823-132950969	36	0.00982908	Cassette	NRCMS
Map7d1	-	rno:681287	Protein Map7d1	chr5:144256075-144256172	7	0.00985279	IR	NRCMS
Paics	-	rno:140946	Multifunctional protein ADE2	chr14:33580523-33580566	2	0.00986103	AltStart	NRCMS
Uchl5	+	rno:360853	Ubiquitin carboxyl-terminal hydrolase	chr13:60599527-60599677	11	0.00986366	Cassette	NRCMS
Becn1	-	rno:114558	Beclin-1	chr10:89225076-89225098	1	0.00987715	A5SS	NRCMS
Fbxo38	-		F-box protein 38	chr18:57874278-57874319	1	0.00993781	A5SS	NRCMS
Pdlim5	-	rno:64353	PDZ and LIM domain protein 5	chr2:247853847-247853912	16	0.00994899	Cassette	NRCMS
Smg5	+	rno:681012	Smg5 protein	chr2:187724094-187724177	11	0.00995943	A3SS	NRCMS
Zbtb7a	-	rno:117107	Zinc finger and BTB domain-containing protein 7A	chr7:11444677-11444717	2	0.010083	A5SS	NRCMS
Tpst2	-	rno:288719	Protein-tyrosine sulfotransferase 2	chr12:50354762-50354833	4	0.0100902	Cassette	NRCMS
Arhgef1	+	rno:60323	Rho guanine nucleotide exchange factor 1	chr1:81787880-81787960	12-13	0.0101208	AltStart	NRCMS
Smtn	-	rno:289734	Protein Smtn	chr14:83761964-83762288	16	0.0101412	Cassette_multi	NRCMS
Ccnd1	-	rno:58919	G1/S-specific cyclin-D1	chr1:218093710-218093776	5	0.0101467	A3SS	NRCMS
RGD1562952	-		similar to Erbb2 interacting protein isoform 2	chr2:33886335-33886541	24	0.0101592	Cassette_multi	NRCMS
LOC103694876	+		SWI/SNF-related matrix-associated actin-dependent regulator of chromatin subfamily B member 1	nw_007906819.1:38001-38028	2	0.01016	A5SS	NRCMS
Jade2	-	rno:303113	Phf15 protein	chr10:37274457-37274484	15	0.0101735	A5SS	NRCMS
Atxn2	-	rno:288663	Protein Atxn2	chr12:40267686-40267854	23	0.0101964	Cassette	NRCMS
Myo9b	+	rno:25486	Unconventional myosin-IXb	chr16:19728834-19728923	15	0.0102432	Cassette_multi	NRCMS
Cald1	+	rno:25687	Caldesmon 1, isoform CRA_b	chr4:62260092-62260175	7	0.010248	Cassette	NRCMS
Ube2g1	+	rno:64631	Ubiquitin-conjugating enzyme E2 G1	chr10:59207760-59207840	1-2	0.0102602	AltStart	NRCMS
Fam13b	-	rno:291694	Putative uncharacterized protein RGD1310484_predicted	chr18:27281347-27281538	3	0.0102921	Cassette	NRCMS
Ncor1	-	rno:54299	Nuclear receptor corepressor 1	chr10:48684111-48684279	19	0.0103022	A3SS	NRCMS
Maff	+	rno:366960	V-maf musculoaponeurotic fibrosarcoma oncogene family, protein F (Avian) (Predicted)	chr7:120580828-120581311	2	0.01031	AltStart	NRCMS
Itga1	-	rno:25118	Integrin alpha-1	chr2:47153585-47153794	19	0.0103272	Cassette	NRCMS
Gak	+	rno:81659	Cyclin-G-associated kinase	chr14:2147682-2147763	21	0.0103568	A5SS	NRCMS
Cr1l	-	rno:54243	Complement component receptor 1-like protein	chr13:113836106-113836291	9	0.0103835	Cassette	NRCMS
Znrf2	+	rno:362367	Protein Znrf2	chr4:85083611-85083691	4-5	0.0104275	AltEnd	NRCMS
Exoc7	-	rno:64632	Exocyst complex component 7	chr10:105250646-105250738	6-7	0.0104287	Cassette	NRCMS
S100a4	+	rno:24615	Protein S100-A4	chr2:189997353-189997433	1-2	0.0104449	AltStart	NRCMS
Araf	-	rno:64363	Serine/threonine-protein kinase A-Raf	chrx:1386658-1386966	6-7	0.0104506	AltEnd	NRCMS
Fam21c	+	rno:297530	Protein Fam21c	chr4:148173973-148174074	18	0.0104564	Cassette	NRCMS
Rnf135	+	rno:303350	E3 ubiquitin-protein ligase RNF135	chr10:67536054-67539927	2	0.0104627	Cassette_multi	NRCMS
Dhx9	-	rno:304859	Protein Dhx9	chr13:70909317-70909410	7	0.0105157	AltStart	NRCMS
Snx21	+	rno:100362940	Protein Snx21	chr3:161253642-161253649	2	0.0105328	A5SS	NRCMS
Ash1l	+	rno:310638	Histone-lysine N-methyltransferase	chr2:188266536-188266670	7	0.0105374	Cassette	NRCMS
Gns	+	rno:299825	Protein Gns	chr7:63498937-63498943	14	0.0105476	A3SS	NRCMS
Arhgap35	-	rno:306400	Rho GTPase-activating protein 35	chr1:78557327-78557477	2	0.0105629	Cassette_multi	NRCMS
Ppm1f	-	rno:287931	Protein phosphatase 1F (PP2C domain containing)	chr11:88343496-88343621	1	0.0105711	A5SS	NRCMS
Myo18a	-	rno:360570	Uncharacterized protein	chr10:65034546-65034626	2-3	0.0105947	AltStart	NRCMS
Csde1	+	rno:117180	Cold shock domain-containing protein E1	chr2:205539636-205539695	7	0.0106193	A3SS	NRCMS
Micall1	+	rno:362958	MICAL-like protein 1	chr7:120373423-120373545	18	0.0106395	IR	NRCMS
Atp2b4	+	rno:29600	Plasma membrane calcium-transporting ATPase 4	chr13:50145416-50145590	22	0.0106427	Cassette	NRCMS
Rbpms	+	rno:498642	Protein Rbpms	chr16:62089340-62098041	7	0.0106596	A3SS	NRCMS
Mical3	-	rno:362427	Protein Mical3	chr4:153502526-153502576	28-29	0.0107025	Cassette	NRCMS
Akap8l	-	rno:299569	Protein Akap8l	chr7:14354424-14354483	9-10	0.0107234	Cassette	NRCMS
Hmg20b	+	rno:362825	Protein Hmg20b	chr7:11240355-11240455	4	0.0107252	A5SS	NRCMS
LOC102556337	+		mitochondrial fission factor-like	chr9:90884970-90885190	4	0.0107597	Cassette_multi	NRCMS
Ahctf1	-	rno:360886	Protein Ahctf1	chr13:98078625-98078946	2	0.0107641	AltStart	NRCMS
Incenp	-	rno:293733	Inner centromere protein (Predicted)	chr1:225937039-225937050	12	0.0107778	Cassette	NRCMS
Col8a1	+	rno:304021	Protein Col8a1	chr11:44999739-44999780	3	0.0108202	Cassette	NRCMS
Mff	+	rno:301563	Mitochondrial fission factor	chr9:88494636-88494856	4	0.0108214	Cassette_multi	NRCMS
Ston1	+	rno:360202	Protein Ston1	chr6:12363095-12363105	2	0.0108561	A5SS	NRCMS
Tmem2	+	rno:309400	Transmembrane protein 2 (Predicted)	chr1:239453165-239453245	20-21	0.0108623	AltStart	NRCMS
Gzf1	+	rno:311508	GDNF-inducible zinc finger protein 1	chr3:143003796-143004042	2	0.0109661	AltStart	NRCMS
Rapgef1	+	rno:63881	Protein Rapgef1	chr3:8286558-8286815	13	0.0109953	Cassette_multi	NRCMS
Bin1	+	rno:117028	Myc box-dependent-interacting protein 1	chr18:25217829-25217900	17	0.0109995	Cassette_multi	NRCMS
Btf3	-	rno:294680	Transcription factor BTF3	chr2:28424075-28424317	1	0.0110008	A5SS	NRCMS
Rps15a	-	rno:117053	40S ribosomal protein S15a	chr1:187766577-187766670	2	0.0110167	AltStart	NRCMS
Nebl	-	rno:307189	Uncharacterized protein	chr17:84160986-84162288	25	0.011026	Cassette_multi	NRCMS
Pex16	+	rno:311203	Protein Pex16	chr3:81288762-81288811	5	0.0110288	A3SS	NRCMS
Arhgap10	+	rno:688429	Protein Arhgap10	chr19:34292209-34292283	15	0.0110325	Cassette	NRCMS
Gmpr2	+	rno:192357	Protein Gmpr2	chr15:34355143-34355216	4	0.0110418	Cassette	NRCMS
Eif4h	+	rno:288599	Eukaryotic translation initiation factor 4H	chr12:25108176-25109617	7	0.0110497	IR	NRCMS
Pkig	+	rno:266709	Protein Pkig	chr3:160052367-160052442	3	0.0110717	AltStart	NRCMS
Tanc2	+	rno:303599	Protein Tanc2	chr10:93901272-93901383	5	0.0110892	A5SS	NRCMS
Egln2	-	rno:308457	Egl nine homolog 2	chr1:83972178-83972342	4	0.0111366	Cassette	NRCMS
Fam126b	-	rno:316415	Family with sequence similarity 126, member B	chr9:65417167-65418262	15	0.0111666	Cassette	NRCMS
Golga2	+	rno:64528	Golgin subfamily A member 2	chr3:11322267-11322347	3	0.0111806	Cassette	NRCMS
Cept1	-	rno:310773	Choline/ethanolaminephosphotransferase 1	chr2:209160492-209160653	3	0.011201	AltStart	NRCMS
Ggps1	+	rno:291211	Geranylgeranyl pyrophosphate synthase	chr17:53963185-53963277	2	0.0112114	Cassette	NRCMS
Rbfox2	-	rno:362950	RNA binding protein fox-1 homolog 2	chr7:118156588-118156668	22	0.0112183	AltEnd	NRCMS
RGD1560212	+	rno:498890	Similar to DNA segment, Chr 18, Wayne State University 98, expressed (Predicted), isoform CRA_c	chr18:76728570-76728638	3	0.0112448	Cassette	NRCMS
Sin3a	+	rno:363067	Transcriptional regulator, SIN3A (Yeast) (Predicted)	chr8:61802941-61802962	25	0.011255	IR	NRCMS
Kansl1	-		Protein Kansl1	chr10:92397072-92397260	8	0.0112731	Cassette	NRCMS
Zfp644	+	rno:305127	Protein Zfp644	chr14:4154304-4154670	6	0.0113336	Cassette_multi	NRCMS
Prmt1	-	rno:60421	Protein arginine N-methyltransferase 1	chr1:100977900-100978219	3	0.0113718	Cassette	NRCMS
Sepp1	+	rno:29360	Selenoprotein P	chr2:53106088-53106148	2	0.0114021	AltStart	NRCMS
Ncor2	+	rno:360801	Nuclear receptor co-repressor 2 (Predicted), isoform CRA_a	chr12:37030872-37030958	47	0.0114054	Cassette	NRCMS
Ccdc107	+		coiled-coil domain containing 107	chr5:58995425-58995431	1	0.0114435	A5SS	NRCMS
Msl3	+	rno:317464	Protein Msl3	chrx:27017393-27017475	2	0.0114681	Cassette	NRCMS
Atf4	+	rno:79255	Activating transcription factor 4 (Tax-responsive enhancer element B67)	chr7:121481833-121481868	3	0.0114873	A3SS	NRCMS
Arhgef1	+	rno:60323	Rho guanine nucleotide exchange factor 1	chr1:81775839-81775919	1-2	0.0115316	AltStart	NRCMS
Gas5	+		growth arrest specific 5	chr13:78853360-78853620	4	0.0115888	MXE	NRCMS
Fam114a2	-	rno:303155	family with sequence similarity 114, member A2	chr10:42932652-42932732	1-2	0.0116022	AltStart	NRCMS
Kirrel	-	rno:310695	Kin of IRRE-like protein 1	chr2:186480146-186480291	2	0.0116324	Cassette	NRCMS
Tbrg4	-	rno:360977	Protein TBRG4	chr14:86881865-86881943	5	0.0116589	A3SS	NRCMS
LOC100362547	-	rno:100362547	Protein Ap1g2	chr15:33764906-33764982	6	0.0117322	Cassette	NRCMS
Akap13	+	rno:293024	Protein Akap13	chr1:137286325-137286331	24	0.0117459	A3SS	NRCMS
Plscr1	+	rno:117540	Phospholipid scramblase 1	chr8:99633941-99633991	3	0.0117691	Cassette	NRCMS
Rbm17	+	rno:291295	Protein Rbm17	chr17:70586508-70586564	1	0.0118165	A5SS	NRCMS

## Sheet: HeLa cells
AccID	Strand	KeggID	Description	Location	Exon_Number	Adjusted_PValue	Splicing type	cell type
ATP5H	-	hsa:10476	ATP5H protein	chr17:75040188-75040202	3-4	1.98858e-26	Cassette	hela
OS9	+	hsa:10956	Protein OS-9	chr12:57718376-57718421	11	2.6962e-14	A5SS	hela
ATP5H	-	hsa:10476	ATP5H protein	chr17:75040148-75040163	4	5.49891e-10	A3SS	hela
FLNB	+	hsa:2317	Filamin B, beta (Actin binding protein 278), isoform CRA_a	chr3:58141858-58141929	31	8.93458e-10	Cassette	hela
PSAP	-	hsa:5660	Prosaposin (Variant Gaucher disease and variant metachromatic leukodystrophy), isoform CRA_b	chr10:71823888-71823896	8	1.92527e-09	Cassette	hela
CD276	+	hsa:80381	cDNA FLJ78639	chr15:73702772-73702815	6	5.01819e-09	Cassette	hela
BNIP2	-	hsa:663	BCL2/adenovirus E1B 19 kDa protein-interacting protein 2	chr15:59668103-59668138	10	6.37404e-08	Cassette	hela
EXOC7	-	hsa:23265	cDNA FLJ58532, highly similar to Exocyst complex component 7	chr17:76091143-76091235	7	1.46755e-07	Cassette	hela
SNRNP200	-	hsa:23020	SNRNP200 protein	chr2:96295321-96295401	14-15	2.11822e-07	AltStart	hela
MTMR1	+	hsa:8776	cDNA FLJ10954 fis, clone PLACE1000383, highly similar to Myotubularin-related protein 1 (EC 3.1.3.-)	chrx:150712342-150712365	4	5.50464e-07	Cassette_multi	hela
RAB11FIP3	+	hsa:9727	Rab11 family-interacting protein 3	chr16:494915-494970	7-8	9.16719e-07	MXE	hela
CREM	+	hsa:1390	cAMP-responsive element modulator	chr10:35201451-35201486	14	1.04652e-06	Cassette	hela
GSN	+	hsa:2934	cDNA FLJ35478 fis, clone SMINT2007796, highly similar to Gelsolin	chr9:121326682-121326792	21	1.84929e-06	A5SS	hela
RPL22L1	-	hsa:200916	60S ribosomal protein L22-like 1	chr3:170868134-170868201	3	1.9276e-06	A3SS	hela
TPM1	+	hsa:7168	Tropomyosin 1 (Alpha) isoform 4	chr15:63048451-63048707	4	2.00777e-06	AltStart	hela
PKD1P1	+	hsa:339044	cDNA FLJ56871, highly similar to Polycystin-1	chr16:16335861-16335941	25-26	2.59092e-06	AltEnd	hela
NBPF1	-	hsa:55672	Neuroblastoma breakpoint family member 1	chr1:16579193-16579402	17	2.65473e-06	MXE	hela
SDHC	+	hsa:6391	cDNA FLJ57874, highly similar to Homo sapiens succinate dehydrogenase complex, subunit C, transcript variant 3, mRNA	chr1:161328396-161328497	3	3.26936e-06	Cassette_multi	hela
CWC25	-	hsa:54883	CWC25 spliceosome-associated protein homolog (S. cerevisiae)	chr17:38810276-38810468	6	3.76216e-06	A5SS	hela
CWC25	-	hsa:54883	CWC25 spliceosome-associated protein homolog (S. cerevisiae)	chr17:38810276-38810400	7	5.30335e-06	Cassette	hela
NBPF12	+	hsa:149013	Neuroblastoma breakpoint family member 12	chr1:146985705-146985756	26	9.38207e-06	Cassette	hela
MBNL1	+	hsa:4154	Muscleblind-like protein 1	chr3:152446704-152446757	14	1.04588e-05	Cassette	hela
BRE	+	hsa:9577	BRCA1-A complex subunit BRE	chr2:27892383-27892448	2	1.09452e-05	Cassette	hela
ASPH	-	hsa:444	Aspartyl/asparaginyl beta-hydroxylase	chr8:61607242-61607322	21-22	1.17242e-05	AltEnd	hela
NBPF1	-	hsa:55672	Neuroblastoma breakpoint family member 1	chr1:16580745-16580833	16	1.21695e-05	Cassette	hela
DPH7	-	hsa:92715	Diphthamide biosynthesis protein 7	chr9:137576309-137576402	3	1.23271e-05	Cassette	hela
ECHDC2	-	hsa:55268	cDNA FLJ51075, moderately similar to Mus musculus enoyl Coenzyme A hydratase domain containing 2 (Echdc2), mRNA	chr1:52897437-52897484	14	1.29248e-05	Cassette	hela
DMD	-	hsa:1756	Dystrophin	chrx:31126642-31126673	85	1.99283e-05	Cassette	hela
AC006262.5	+	hsa:374918	Insulin growth factor-like family member 1	chr19:46195758-46195838	2-3	2.18266e-05	AltEnd	hela
SNRNP200	-	hsa:23020	SNRNP200 protein	chr2:96293478-96293509	15	2.22599e-05	A3SS	hela
SULF2	-	hsa:55959	Extracellular sulfatase Sulf-2	chr20:47666088-47666157	15	2.33461e-05	Cassette	hela
CD164	-	hsa:8763	Sialomucin core protein 24	chr6:109370411-109370467	5	2.48146e-05	Cassette	hela
TMEM218	-	hsa:219854	Transmembrane protein 218	chr11:125102637-125102734	4	2.7478e-05	A5SS	hela
POLR2A	+	hsa:5430	cDNA FLJ53860, highly similar to DNA-directed RNA polymerase II largest subunit (EC 2.7.7.6)	chr17:7513264-7513286	29	2.82308e-05	IR	hela
CALD1	+	hsa:800	cDNA FLJ59374, highly similar to Homo sapiens caldesmon 1 (CALD1), transcript variant 2, mRNA	chr7:134935688-134935765	7	3.06472e-05	Cassette	hela
NUMB	-	hsa:8650	Numb homolog (Drosophila), isoform CRA_d	chr14:73279281-73279424	14	3.18029e-05	Cassette	hela
RBM6	+	hsa:10180	cDNA FLJ76888, highly similar to Homo sapiens RNA binding motif protein 6 (RBM6), mRNA	chr3:49975323-49975392	5	4.29169e-05	Cassette	hela
COQ5	-	hsa:84274	cDNA, FLJ96775	chr12:120526457-120526546	2	5.02879e-05	Cassette	hela
SEPN1	+	hsa:57190	Selenoprotein N	chr1:25802016-25802117	3	5.08395e-05	Cassette	hela
ANTXR1	+	hsa:84168	Anthrax toxin receptor 1	chr2:69145326-69146365	13	5.21511e-05	AltEnd	hela
CLDND1	-	hsa:56650	Claudin domain-containing protein 1	chr3:98521653-98521703	2	6.3178e-05	Cassette	hela
NFAT5	+	hsa:10725	Nuclear factor of activated T-cells 5, tonicity-responsive, isoform CRA_b	chr16:69646517-69646578	5	6.46376e-05	Cassette	hela
NET1	+	hsa:10276	cDNA FLJ54782, highly similar to Neuroepithelial cell-transforming gene 1protein	chr10:5446551-5446858	4	6.53706e-05	AltStart	hela
AP2M1	+	hsa:1173	cDNA FLJ53034, highly similar to AP-2 complex subunit mu-1	chr3:184180645-184180650	5	8.54687e-05	Cassette	hela
KIFC3	-	hsa:3801	Kinesin-like protein KIFC3	chr16:57790986-57791066	5-6	8.93774e-05	AltEnd	hela
PLD3	+	hsa:23646	Phospholipase D family, member 3, isoform CRA_b	chr19:40365553-40365585	2	9.49622e-05	MXE	hela
ANKRD36	+	hsa:375248	ankyrin repeat domain 36	chr2:97192858-97192886	37	9.54035e-05	Cassette	hela
GATAD1	+	hsa:57798	GATA zinc finger domain-containing protein 1	chr7:92449092-92449213	3	9.55048e-05	Cassette	hela
RBM6	+	hsa:10180	cDNA FLJ76888, highly similar to Homo sapiens RNA binding motif protein 6 (RBM6), mRNA	chr3:49972059-49972148	4	9.95398e-05	Cassette	hela
DHX30	+	hsa:22907	DEAH (Asp-Glu-Ala-His) box polypeptide 30, isoform CRA_b	chr3:47819236-47819264	6	0.00010062	Cassette	hela
FBXO3	-	hsa:26273	cDNA FLJ58692, highly similar to F-box only protein 3	chr11:33745979-33746059	10-11	0.000117029	AltEnd	hela
PPIA	+	hsa:5478	Peptidyl-prolyl cis-trans isomerase A	chr7:44798748-44798814	2	0.000124713	Cassette	hela
CALD1	+	hsa:800	cDNA FLJ59374, highly similar to Homo sapiens caldesmon 1 (CALD1), transcript variant 2, mRNA	chr7:134891400-134891673	4	0.000125422	AltStart	hela
YKT6	+	hsa:10652	SNARE protein Ykt6	chr7:44211554-44211604	7	0.000128387	Cassette	hela
INCENP	+	hsa:3619	Inner centromere protein	chr11:62141500-62141511	11	0.000128696	Cassette	hela
CMC2	-	hsa:56942	COX assembly mitochondrial protein 2 homolog	chr16:80980770-80980879	4	0.000128898	Cassette	hela
RBFOX2	-	hsa:23543	RNA binding protein fox-1 homolog	chr22:35760020-35760029	14	0.000131739	A3SS	hela
IVD	+	hsa:3712	Isovaleryl-CoA dehydrogenase, mitochondrial	chr15:40418607-40418623	14	0.000132697	A3SS	hela
SEMA3F	+	hsa:6405	Semaphorin-3F	chr3:50175096-50175188	6	0.000135641	Cassette	hela
TUBA1B	-	hsa:10376	cDNA FLJ78587	chr12:49128011-49128258	4	0.000137034	IR	hela
ARMC8	+	hsa:25852	armadillo repeat containing 8	chr3:138209817-138209893	3	0.000141731	Cassette_multi	hela
NFE2L1	+	hsa:4779	NFE2L1 protein	chr17:48057032-48057121	5	0.000153073	Cassette	hela
PLOD2	-	hsa:5352	cDNA FLJ55329, highly similar to Procollagen-lysine,2-oxoglutarate5-dioxygenase 2 (EC 1.14.11.4)	chr3:146077862-146077924	15	0.000159763	Cassette	hela
FN1	-	hsa:2335	Fibronectin 1, isoform CRA_n	chr2:215392931-215393203	25	0.000184587	Cassette	hela
PRPF38B	+	hsa:55119	Pre-mRNA-splicing factor 38B	chr1:108695770-108695780	3	0.000186254	A5SS	hela
MTX1	+	hsa:4580	Metaxin-1	chr1:155212127-155212219	5	0.000192697	Cassette	hela
BLOC1S1-RDH5	+	hsa:100528022	BLOC1S1-RDH5 readthrough	chr12:55716637-55716717	1-2	0.000194031	AltStart	hela
GMPR2	+	hsa:51292	GMP reductase 2	chr14:24233593-24233598	4	0.000195936	A5SS	hela
SEC24B	+	hsa:10427	cDNA FLJ61391, highly similar to Protein transport protein Sec24B	chr4:109481677-109481781	5	0.000196427	Cassette	hela
SAT1	+	hsa:6303	Spermidine/spermine N1-acetyltransferase, isoform CRA_a	chrx:23784294-23784403	4	0.000205093	Cassette	hela
TSG101	-	hsa:7251	Tumor susceptibility gene 101, isoform CRA_a	chr11:18525661-18525702	2	0.00020917	Cassette	hela
SLC25A39	-	hsa:51629	cDNA FLJ51715, highly similar to Mitochondrial carrier protein CGI-69	chr17:44321700-44321767	6	0.000210802	Cassette	hela
HNRNPA1	+	hsa:3178	Heterogeneous nuclear ribonucleoprotein A1, isoform CRA_b	chr12:54284549-54285246	11	0.000214928	AltEnd	hela
DVL1	-	hsa:1855	Dishevelled, dsh homolog 1 (Drosophila), isoform CRA_a	chr1:1339287-1339362	11	0.000215305	A5SS	hela
SAR1B	-	hsa:51128	GTP-binding protein SAR1b	chr5:134632077-134632199	2	0.00022636	Cassette	hela
KANK2	-	hsa:25959	KN motif and ankyrin repeat domain-containing protein 2	chr19:11178447-11178471	6	0.000228007	A3SS	hela
TRIM14	-	hsa:9830	Tripartite motif-containing 14, isoform CRA_a	chr9:98084209-98084289	8-9	0.000231834	AltEnd	hela
PPP2R4	+	hsa:5524	Serine/threonine-protein phosphatase 2A activator	chr9:129139569-129139649	11-12	0.000242898	AltStart	hela
ANKRD36	+	hsa:375248	ankyrin repeat domain 36	chr2:97190978-97191006	35	0.000244247	Cassette	hela
PCBP2	+	hsa:5094	cDNA FLJ54752, highly similar to Poly(rC)-binding protein 2	chr12:53467805-53467843	12	0.000257461	Cassette	hela
STAG2	+	hsa:10735	Cohesin subunit SA-2	chrx:124021367-124021431	5	0.000262274	Cassette	hela
RAPGEF2	+	hsa:9693	cDNA FLJ61094, highly similar to Rap guanine nucleotide exchange factor 2	chr4:159229450-159229530	5-6	0.000267444	AltStart	hela
SCRIB	-	hsa:23513	Protein scribble homolog	chr8:143807552-143807614	16	0.000270033	Cassette	hela
RP11-752G15.6				chr15:82756730-82756785	3	0.000273423	Cassette	hela
ATP5SL	-	hsa:55101	ATP synthase subunit s-like protein	chr19:41436392-41436472	4	0.000275779	Cassette	hela
GRWD1	+	hsa:83743	CDW4/GRWD1	chr19:48447953-48448033	3-4	0.000276419	AltStart	hela
C21orf33	+	hsa:8209	ES1 protein homolog, mitochondrial	chr21:44140250-44140342	5	0.000284489	Cassette	hela
RNASEK	+	hsa:440400	RNase kappa-02 isoform	chr17:7014798-7014878	5	0.000288938	AltStart	hela
SUPT5H	+	hsa:6829	cDNA FLJ52493, highly similar to Transcription elongation factor SPT5	chr19:39458294-39458305	5	0.000297964	Cassette	hela
FOLR1	+	hsa:2348	Folate receptor 1 (Adult), isoform CRA_a	chr11:72190576-72190641	3	0.000309494	Cassette	hela
PVT1	+	hsa:5820	Pvt1 oncogene (non-protein coding)	chr8:128010318-128070361	4-5	0.000319909	MXE	hela
CTDSPL	+	hsa:10217	CTD small phosphatase-like protein	chr3:37957111-37957143	4	0.000320873	Cassette	hela
VKORC1	-	hsa:79001	Vitamin K epoxide reductase complex subunit 1	chr16:31093421-31093482	2	0.000339345	A3SS	hela
C9orf3	+	hsa:84909	Chromosome 9 open reading frame 3, isoform CRA_a	chr9:95082575-95082719	18	0.000345734	Cassette	hela
PRNP	+	hsa:5621	Major prion protein	chr20:4699422-4699448	3	0.000346253	A5SS	hela
EXOC1	+	hsa:55763	Exocyst complex component 1	chr4:55888888-55888932	13	0.00034782	Cassette	hela
LOC93622	+	hsa:93622	Morf4 family associated protein 1-like 1 pseudogene	chr4:6674637-6674706	1	0.000352141	A5SS	hela
NEXN	+	hsa:91624	cDNA FLJ55951, highly similar to Homo sapiens nexilin (F actin binding protein) (NEXN), mRNA	chr1:77969022-77969084	15	0.000353264	Cassette	hela
UROS	-	hsa:7390	Uroporphyrinogen-III synthase	chr10:125789283-125789363	14	0.000399104	Cassette	hela
RPLP0	-	hsa:6175	Ribosomal protein, large, P0, isoform CRA_b	chr12:120200831-120200891	2	0.000405556	A3SS	hela
RIF1	+	hsa:55183	cDNA FLJ55392, highly similar to Telomere-associated protein RIF1	chr2:151468474-151468551	33	0.000409185	Cassette	hela
TCEB1	-	hsa:6921	Transcription elongation factor B (SIII), polypeptide 1 (15kDa, elongin C), isoform CRA_a	chr8:73964487-73964629	4	0.000414353	Cassette	hela
DLG1	-	hsa:1739	Disks large homolog 1	chr3:197075837-197075870	24	0.000432227	MXE	hela
UNKL	-	hsa:64718	Putative E3 ubiquitin-protein ligase UNKL	chr16:1379533-1379683	13	0.000432867	AltStart	hela
TCEB1	-	hsa:6921	Transcription elongation factor B (SIII), polypeptide 1 (15kDa, elongin C), isoform CRA_a	chr8:73970579-73970634	3	0.000433226	MXE	hela
CD46	+	hsa:4179	Complement system membrane cofactor protein CD46	chr1:207767607-207767651	7	0.000436317	Cassette	hela
MBNL2	+	hsa:10150	MBNL2 protein	chr13:97356796-97356849	6	0.000442089	Cassette	hela
DROSHA	-	hsa:29102	Ribonuclease III, nuclear, isoform CRA_a	chr5:31521123-31521215	6	0.000442466	Cassette	hela
WFDC1	+	hsa:58189	WAP four-disulfide core domain protein 1	chr16:84318272-84318355	3	0.000444868	Cassette	hela
ZNF598	-	hsa:90850	Zinc finger protein 598	chr16:2000391-2000409	8	0.000459424	A5SS	hela
NPR3	+	hsa:4883	cDNA FLJ77482, highly similar to Human atrial natriuretic peptide clearance receptor (ANP C-receptor) mRNA	chr5:32712465-32712545	2	0.000476262	AltStart	hela
PYCR1	-	hsa:5831	Truncated pyrroline-5-carboxylate reductase 1	chr17:81934326-81934745	7	0.000477219	MXE	hela
URM1	+	hsa:81605	Ubiquitin-related modifier 1	chr9:128377995-128378036	2	0.00055353	A3SS	hela
MCTS1	+	hsa:28985	Malignant T-cell-amplified sequence 1	chrx:120604697-120604867	2	0.00058647	AltStart	hela
HIATL1	+	hsa:84641	Hippocampus abundant transcript-like 1, isoform CRA_b	chr9:94440985-94441099	5	0.000596717	Cassette	hela
SIN3B	+	hsa:23309	Paired amphipathic helix protein Sin3b	chr19:16875588-16875668	16-17	0.000600609	AltStart	hela
CUEDC1	-	hsa:404093	CUE domain containing 1	chr17:57885172-57885221	6	0.00060769	AltStart	hela
FERMT2	-	hsa:10979	Fermitin family homolog 2	chr14:52861014-52861034	15	0.000616179	Cassette_multi	hela
S100A16	-	hsa:140576	Protein S100-A16	chr1:153608899-153609110	3	0.0006195	AltStart	hela
BCAR1	-	hsa:9564	cDNA, FLJ95582, highly similar to Homo sapiens breast cancer anti-estrogen resistance 1 (BCAR1),mRNA	chr16:75236828-75236882	13	0.000623152	A5SS	hela
DNM2	+	hsa:1785	Dynamin 2, isoform CRA_b	chr19:10808569-10808580	15	0.000623997	Cassette	hela
EHMT1	+	hsa:79813	EHMT1 protein	chr9:137752331-137752408	11	0.000633337	Cassette	hela
ZDHHC7	-	hsa:55625	Palmitoyltransferase ZDHHC7	chr16:84988873-84989053	4	0.000633755	A3SS	hela
CD55	+	hsa:1604	Complement decay-accelerating factor	chr1:207340387-207340766	10	0.000665313	Cassette	hela
GOLGA8A	-	hsa:23015	GOLGA8A protein	chr15:34428615-34428704	2-3	0.000679034	Cassette	hela
CLDN12	+	hsa:9069	Claudin-12	chr7:90412007-90412049	3	0.000692236	Cassette	hela
COMMD5	-	hsa:28991	COMM domain-containing protein 5	chr8:144852839-144853067	2	0.000694137	AltStart	hela
DUS1L	-	hsa:64118	cDNA FLJ51922, highly similar to tRNA-dihydrouridine synthase 1-like (EC 1.-.-.-)	chr17:82058416-82058781	12	0.00070948	IR	hela
ABL2	-	hsa:27	Abelson tyrosine-protein kinase 2	chr1:179142933-179143074	2	0.000713315	AltStart	hela
ENAH	-	hsa:55740	cDNA FLJ77490, highly similar to Homo sapiens enabled homolog (Drosophila) (ENAH), transcript variant 2, mRNA	chr1:225517196-225517306	12	0.000713667	Cassette	hela
ATXN2L	+	hsa:11273	Ataxin-2-like protein	chr16:28832496-28832567	13	0.000721593	Cassette	hela
PXN	-	hsa:5829	cDNA FLJ16691 fis, clone TRACH3000692, highly similar to Paxillin	chr12:120215560-120215661	15	0.000739637	Cassette_multi	hela
EHMT1	+	hsa:79813	EHMT1 protein	chr9:137775109-137775252	15	0.000752921	Cassette	hela
FSTL4	-	hsa:23105	Follistatin-related protein 4	chr5:133393875-133393955	4-5	0.000769888	AltEnd	hela
EPB41	+	hsa:2035	cDNA FLJ50624	chr1:29058589-29058645	15	0.000774136	Cassette_multi	hela
MRPL18	+	hsa:29074	Mitochondrial ribosomal protein L18, isoform CRA_b	chr6:159790492-159790639	1	0.000799831	AltStart	hela
FAM3C	-	hsa:10447	Protein FAM3C	chr7:121392868-121392927	1-2	0.00080719	Cassette	hela
PHACTR4	+	hsa:65979	Phosphatase and actin regulator 4	chr1:28494874-28494939	18	0.000811238	Cassette	hela
PLD3	+	hsa:23646	Phospholipase D family, member 3, isoform CRA_b	chr19:40365662-40365718	3	0.000827001	A3SS	hela
BAG1	-	hsa:573	BAG family molecular chaperone regulator 1	chr9:33262105-33262246	2-3	0.000835805	Cassette	hela
UQCRH	+	hsa:7388	Cytochrome b-c1 complex subunit 6, mitochondrial	chr1:46309897-46310044	3	0.000851103	Cassette	hela
ANAPC16	+	hsa:119504	Anaphase-promoting complex subunit 16	chr10:72216072-72216138	1	0.000883036	A5SS	hela
CDC25B	+	hsa:994	cDNA FLJ35394 fis, clone SKNSH2002768, highly similar to M-PHASE INDUCER PHOSPHATASE 2 (EC 3.1.3.48)	chr20:3800743-3800865	7	0.000884681	Cassette	hela
MTRR	+	hsa:4552	Methionine synthase reductase	chr5:7873373-7873526	3	0.000894505	Cassette	hela
DSTN	+	hsa:11034	cDNA, FLJ78893, highly similar to Destrin	chr20:17591932-17592063	2	0.000902552	Cassette	hela
HERC2P3	-	hsa:283755	cDNA FLJ54444, highly similar to HECT domain and RCC1-like domain-containing protein 2	chr15:20461192-20461342	6	0.000922872	Cassette	hela
STX16	+	hsa:8675	cDNA, FLJ79446, highly similar to Syntaxin-16	chr20:58669291-58669453	6	0.000932522	Cassette	hela
CDC45	+	hsa:8318	cDNA FLJ60977, highly similar to CDC45-related protein	chr22:19494507-19494602	8	0.000933875	Cassette	hela
BTF3L4	+	hsa:91408	basic transcription factor 3-like 4	chr1:52059835-52059901	2	0.000935454	Cassette	hela
C19orf71	+	hsa:100128569	chromosome 19 open reading frame 71	chr19:3556986-3557066	6	0.000943001	AltEnd	hela
CMIP	+	hsa:80790	C-Maf-inducing protein	chr16:81702622-81702669	22	0.000948468	Cassette	hela
SETD5	+	hsa:55209	SET domain containing 5	chr3:9436850-9436888	13	0.000957338	Cassette	hela
ALG2	-	hsa:85365	Asparagine-linked glycosylation 2 homolog (Yeast, alpha-1,3-mannosyltransferase), isoform CRA_a	chr9:99220979-99221137	2	0.000969974	Cassette	hela
OPN3	-	hsa:23596	Opsin 3 (Encephalopsin, panopsin), isoform CRA_b	chr1:241635993-241636073	1-2	0.000997625	AltEnd	hela
NT5C2	-	hsa:22978	cDNA FLJ75877, highly similar to Homo sapiens 5'-nucleotidase, cytosolic II (NT5C2), mRNA	chr10:103181185-103181328	2	0.00101885	Cassette	hela
MAZ	+	hsa:4150	MYC-associated zinc finger protein (Purine-binding transcription factor), isoform CRA_e	chr16:29809540-29809764	7	0.00104263	Cassette	hela
SLC38A9	-	hsa:153129	Uncharacterized protein	chr5:55704322-55704434	3	0.00104573	Cassette	hela
NLN	+	hsa:57486	cDNA FLJ76106, highly similar to Homo sapiens neurolysin (metallopeptidase M3 family) (NLN), mRNA	chr5:65792601-65792655	10	0.00104735	A5SS	hela
GEMIN8	-	hsa:54960	Gem-associated protein 8	chrx:14026140-14026221	2	0.00105353	Cassette	hela
NBPF8	+	hsa:728841	Putative neuroblastoma breakpoint family member 8	chr1:120425747-120425815	2-3	0.00105365	A3SS	hela
ARL13B	+	hsa:200894	cDNA FLJ55982, highly similar to Homo sapiens ADP-ribosylation factor-like 2-like 1 (ARL2L1), transcript variant 1, mRNA	chr3:93995874-93995944	3	0.00105536	Cassette_multi	hela
ZDHHC20	-	hsa:253832	Probable palmitoyltransferase ZDHHC20	chr13:21378661-21378738	14	0.00106011	Cassette	hela
STS	+	hsa:412	Steryl-sulfatase	chrx:7147893-7148083	1	0.00106905	AltStart	hela
MIA3	+	hsa:375056	Melanoma inhibitory activity protein 3	chr1:222644308-222644586	7	0.00107515	AltStart	hela
FARS2	+	hsa:10667	Phenylalanine--tRNA ligase, mitochondrial	chr6:5272426-5272489	2	0.00107979	Cassette	hela
TTPAL	+	hsa:79183	cDNA, FLJ94708	chr20:44478624-44478647	3	0.00110185	Cassette	hela
PORCN	+	hsa:64840	cDNA FLJ33165 fis, clone UTERU2000546, highly similar to Probable protein-cysteine N-palmitoyltransferase porcupine	chrx:48509424-48509577	2	0.00114053	Cassette	hela
RCC1	+	hsa:1104	Regulator of chromosome condensation	chr1:28536262-28536381	13	0.00114651	Cassette	hela
EFHD2	+	hsa:79180	EF-hand domain family, member D2, isoform CRA_a	chr1:15427150-15427284	3	0.00117376	Cassette	hela
NBPF20	-	hsa:100288142	Neuroblastoma breakpoint family member 20	chr1:145414751-145414781	1-2	0.00118767	Cassette	hela
NUMB	-	hsa:8650	Numb homolog (Drosophila), isoform CRA_d	chr14:73316390-73316422	8	0.00119849	Cassette	hela
DENND1A	-	hsa:57706	DENN domain-containing protein 1A	chr9:123411776-123411829	21	0.00121021	Cassette	hela
NARF	+	hsa:26502	Nuclear prelamin A recognition factor	chr17:82472564-82472698	6	0.00121349	Cassette	hela
RHOT1	+	hsa:55288	Mitochondrial Rho GTPase 1	chr17:32209350-32209445	20	0.00124618	Cassette	hela
BRD9	-	hsa:65980	Bromodomain-containing protein 9	chr5:892509-892559	2	0.00124915	AltStart	hela
DCUN1D4	+	hsa:23142	DCN1-like protein 4	chr4:51887164-51887244	10-11	0.00126556	AltStart	hela
PHTF1	-	hsa:10745	cDNA FLJ60502, highly similar to homeodomain transcription factor 1	chr1:113749506-113749589	4	0.00129726	Cassette	hela
NF2	+	hsa:4771	Neurofibromin 2 (Bilateral acoustic neuroma), isoform CRA_d	chr22:29683020-29683079	16	0.00129841	Cassette	hela
ELK1	-	hsa:2002	ELK1, member of ETS oncogene family, isoform CRA_a	chrx:47649921-47650026	2	0.0013157	Cassette	hela
DCBLD1	+	hsa:285761	Discoidin, CUB and LCCL domain-containing protein 1	chr6:117529375-117529455	5-6	0.00139997	AltEnd	hela
PIN4	+	hsa:5303	Parvulin	chrx:72186461-72186534	2	0.00141579	Cassette	hela
LTA4H	-	hsa:4048	Leukotriene A-4 hydrolase	chr12:96003838-96003920	18	0.00149348	Cassette	hela
DCUN1D2	-	hsa:55208	DCN1, defective in cullin neddylation 1, domain containing 2	chr13:113462740-113462891	7	0.0015047	Cassette	hela
C10orf2	+	hsa:56652	cDNA FLJ50799, highly similar to Twinkle protein, mitochondrial (EC 3.6.1.-)	chr10:100991010-100991054	4	0.00152235	A5SS	hela
AGPS	+	hsa:8540	cDNA FLJ51873, highly similar to Alkyldihydroxyacetonephosphate synthase, peroxisomal (EC 2.5.1.26)	chr2:177442155-177442235	6-7	0.00157705	AltStart	hela
VEZF1	-	hsa:7716	Vascular endothelial zinc finger 1	chr17:57980786-57980804	5	0.00159155	A3SS	hela
CHTF8	-	hsa:54921	Chromosome transmission fidelity protein 8 homolog isoform 2	chr16:69132089-69132168	2	0.00161343	AltStart	hela
FAT1	-	hsa:2195	Protocadherin Fat 1	chr4:186590368-186590403	28	0.00164004	Cassette	hela
ANKRD36	+	hsa:375248	ankyrin repeat domain 36	chr2:97189218-97189290	34	0.00166462	Cassette	hela
ZFAND1	-	hsa:79752	AN1-type zinc finger protein 1	chr8:81721227-81721249	1	0.00168747	A5SS	hela
TPRA1	-	hsa:131601	Transmembrane protein adipocyte-associated 1	chr3:127575749-127575809	11	0.00168874	Cassette	hela
BAG5	-	hsa:9529	BCL2-associated athanogene 5, isoform CRA_a	chr14:103562100-103562318	2	0.00171249	AltStart	hela
VTI1B	-	hsa:10490	cDNA FLJ75725, highly similar to Homo sapiens vesicle transport through interaction with t-SNAREs homolog 1B (yeast) (VTI1B), mRNA	chr14:67663029-67663109	1-2	0.00173622	AltStart	hela
MED14	-	hsa:9282	cDNA FLJ77399, highly similar to Homo sapiens cofactor required for Sp1 transcriptional activation, subunit 2, 150kDa (CRSP2), mRNA	chrx:40666720-40666851	25	0.00178736	Cassette	hela
TLE3	-	hsa:7090	cDNA FLJ10396 fis, clone NT2RM4000290, highly similar to Transducin-like enhancer protein 3	chr15:70057459-70057474	15	0.00186671	A5SS	hela
H2AFV	-	hsa:94239	Histone H2A.V	chr7:44835529-44835658	4	0.00186858	MXE	hela
RAP1B	+	hsa:5908	RAP1B, member of RAS oncogene family, isoform CRA_a	chr12:68624793-68624873	1-2	0.0018741	AltStart	hela
NCBP1	+	hsa:4686	Nuclear cap binding protein subunit 1, 80kDa, isoform CRA_a	chr9:97641662-97641691	3	0.00187801	A5SS	hela
SSH3	+	hsa:54961	Slingshot homolog 3 (Drosophila), isoform CRA_f	chr11:67304049-67304118	2	0.00188194	A3SS	hela
TMEM198B	+	hsa:440104	transmembrane protein 198B, pseudogene	chr12:55831257-55831349	3	0.00188636	Cassette	hela
HAGH	-	hsa:3029	cDNA FLJ60347, highly similar to Homo sapiens hydroxyacylglutathione hydrolase (HAGH), transcript variant 1, mRNA	chr16:1826507-1826602	2	0.00191252	Cassette	hela
DNAJC25	+	hsa:548645	DnaJ homolog subfamily C member 25	chr9:111642857-111643094	2	0.00192148	Cassette	hela
SLC25A14	+	hsa:9016	cDNA FLJ60600, highly similar to Brain mitochondrial carrier protein 1	chrx:130350646-130350731	8	0.00192524	Cassette_multi	hela
STX16-NPEPL1	+	hsa:100534593	Protein STX16-NPEPL1	chr20:58659623-58659634	2	0.00193343	Cassette	hela
NT5C3A	-	hsa:51251	5'-nucleotidase, cytosolic III	chr7:33035934-33035988	3	0.0019454	Cassette_multi	hela
SON	+	hsa:6651	cDNA FLJ33914 fis, clone CTONG2016575, highly similar to SON PROTEIN	chr21:33572551-33572630	12	0.00196771	Cassette	hela
ANKRD36	+	hsa:375248	ankyrin repeat domain 36	chr2:97191109-97191181	36	0.00198816	Cassette	hela
SLC41A3	-	hsa:54946	Solute carrier family 41, member 3, isoform CRA_a	chr3:126056358-126056775	6	0.00198978	AltStart	hela
AKAP11	+	hsa:11215	A-kinase anchor protein 11	chr13:42313047-42313130	10	0.00200781	Cassette	hela
MELK	+	hsa:9833	Maternal embryonic luecine zipper kinase v4	chr9:36583627-36583712	3	0.00201916	Cassette	hela
CAMK1	-	hsa:8536	Calcium/calmodulin-dependent protein kinase type 1	chr3:9765759-9765890	3	0.00214484	Cassette	hela
ZMYM2	+	hsa:7750	Zinc finger protein 198, isoform CRA_b	chr13:19970025-19970071	6	0.00217551	Cassette	hela
RANBP2	+	hsa:5903	E3 SUMO-protein ligase RanBP2	chr2:108765436-108765614	21	0.00217654	IR	hela
INF2	+	hsa:64423	Inverted formin-2	chr14:104715284-104715340	23	0.00219115	Cassette	hela
MAGEA3	+	hsa:4102	Melanoma-associated antigen 3	chrx:152699184-152699264	2-3	0.0021957	AltStart	hela
BANF1	+	hsa:8815	Barrier to autointegration factor 1, isoform CRA_a	chr11:66002990-66003070	1-2	0.00222202	AltStart	hela
ERGIC1	+	hsa:57222	Endoplasmic reticulum-Golgi intermediate compartment protein 1	chr5:172922088-172922103	8	0.0023012	AltEnd	hela
TEAD1	+	hsa:7003	Transcriptional enhancer factor TEF-1	chr11:12864686-12864900	4-5	0.00231207	MXE	hela
POLR2J4	-	hsa:84820	polymerase (RNA) II (DNA directed) polypeptide J4, pseudogene	chr7:44014606-44014783	3	0.00233774	Cassette	hela
BTBD10	-	hsa:84280	cDNA FLJ58599, highly similar to BTB/POZ domain-containing protein 10	chr11:13445024-13445181	2	0.0023581	Cassette	hela
CARM1	+	hsa:10498	Histone-arginine methyltransferase CARM1	chr19:10921375-10921443	15	0.00237978	Cassette	hela
CIZ1	-	hsa:25792	CDKN1A interacting zinc finger protein 1, isoform CRA_b	chr9:128178904-128178988	12	0.00240616	A3SS	hela
DNM1L	+	hsa:10059	cDNA FLJ59948, highly similar to Dynamin-1-like protein (EC 3.6.5.5)	chr12:32737865-32737942	17	0.00240718	Cassette	hela
SF3B1	-	hsa:23451	Splicing factor 3B subunit 1	chr2:197398969-197399038	22	0.00240753	Cassette	hela
ATN1	+	hsa:1822	Atrophin-1	chr12:6933840-6933856	3	0.00242124	A3SS	hela
GANAB	-	hsa:23193	Glucosidase, alpha neutral AB, isoform CRA_b	chr11:62634310-62634375	6	0.00243096	Cassette	hela
DDX6	-	hsa:1656	cDNA, FLJ93750, Homo sapiens DEAD (Asp-Glu-Ala-Asp) box polypeptide 6 (DDX6), mRNA	chr11:118790887-118790947	2	0.00244295	AltStart	hela
CUX1	+	hsa:1523	Homeobox protein cut-like 1	chr7:102248412-102248492	25	0.00244672	AltEnd	hela
ANXA11	-	hsa:311	Annexin A11	chr10:80176107-80176155	6	0.00247522	Cassette_multi	hela
HAUS4	-	hsa:54930	HAUS augmin-like complex subunit 4	chr14:22956746-22956826	1-2	0.00247555	AltStart	hela
SMS	+	hsa:6611	cDNA FLJ50114, highly similar to Spermine synthase (EC 2.5.1.22)	chrx:21978877-21978886	8	0.0024809	A3SS	hela
SLC1A5	-	hsa:6510	cDNA FLJ58765, highly similar to Neutral amino acid transporter B(0)	chr19:46787239-46787288	2	0.00249149	AltStart	hela
CBS	-	hsa:875	Cystathionine beta-synthase	chr21:43067778-43067858	5-6	0.00249526	AltStart	hela
CD97	+	hsa:976	cDNA FLJ39945 fis, clone SPLEN2023977, highly similar to Homo sapiens CD97 antigen (CD97), transcript variant 2, mRNA	chr19:14396342-14396473	6	0.00249693	Cassette_multi	hela
CD276	+	hsa:80381	cDNA FLJ78639	chr15:73703659-73703997	7	0.00254247	Cassette	hela
POM121C	-	hsa:100101267	POM121C protein	chr7:75484198-75484300	1-2	0.0025559	Cassette	hela
TRIM37	-	hsa:4591	cDNA FLJ12639 fis, clone NT2RM4001938, highly similar to Tripartite motif-containing protein 37	chr17:59001714-59001741	23	0.00255929	A3SS	hela
C2orf74	+	hsa:339804	Uncharacterized protein C2orf74	chr2:61157862-61158012	2	0.00257455	Cassette	hela
MXI1	+	hsa:4601	Max-interacting protein 1	chr10:110226004-110226283	3	0.00258296	AltStart	hela
BAI2	-	hsa:576	cDNA FLJ55343, highly similar to Brain-specific angiogenesis inhibitor 2	chr1:31728025-31728081	32	0.00259999	Cassette	hela
MAP4	-	hsa:4134	Microtubule-associated protein 4, isoform CRA_b	chr3:47940499-47940534	9	0.00260295	Cassette	hela
CDC16	+	hsa:8881	CDC16 cell division cycle 16 homolog (S. cerevisiae), isoform CRA_a	chr13:114236645-114236699	2	0.00261654	Cassette	hela
RBM39	-	hsa:9584	cDNA FLJ44170 fis, clone THYMU2035319, highly similar to RNA-binding region-containing protein 2	chr20:35740525-35740597	3	0.00262239	Cassette	hela
TBX3	-	hsa:6926	T-box 3 (Ulnar mammary syndrome), isoform CRA_c	chr12:114679913-114679972	3	0.00263084	Cassette	hela
TCF12	+	hsa:6938	Transcription factor 12 (HTF4, helix-loop-helix transcription factors 4), isoform CRA_c	chr15:57072653-57072714	5	0.00263171	Cassette	hela
IFI44L	+	hsa:10964	cDNA, FLJ79131, highly similar to Homo sapiens interferon-induced protein 44-like (IFI44L), mRNA	chr1:78637032-78637095	7	0.00264389	A3SS	hela
PVT1	+	hsa:5820	Pvt1 oncogene (non-protein coding)	chr8:128009590-128070361	5	0.00271355	MXE	hela
MLF1	+	hsa:4291	Myeloid leukemia factor 1	chr3:158588852-158588924	3	0.00273217	Cassette	hela
EPPK1	-	hsa:83481	Epiplakin	chr8:143861917-143863520	2	0.00274379	IR	hela
C1orf43	-	hsa:25912	NS5ATP4A	chr1:154213893-154213946	4	0.00278045	Cassette	hela
MKNK1	-	hsa:8569	cDNA FLJ77058, highly similar to Homo sapiens MAP kinase interacting serine/threonine kinase 1 (MKNK1), transcript variant 2, mRNA	chr1:46585874-46585974	4	0.00279882	Cassette_multi	hela
APLP2	+	hsa:334	Amyloid beta (A4)-like protein 2, isoform CRA_a	chr11:130123612-130123779	8	0.00282527	Cassette	hela
PHF21A	-	hsa:51317	PHD finger protein 21A	chr11:46090455-46090566	5-6	0.00283893	Cassette	hela
EHBP1	+	hsa:23301	EH domain-binding protein 1	chr2:62705866-62706052	3	0.00286418	AltStart	hela
FANCD2	+	hsa:2177	Fanconi anemia, complementation group D2, isoform CRA_b	chr3:10044941-10045021	15-16	0.00286849	AltEnd	hela
MAP7D1	+	hsa:55700	MAP7D1 protein	chr1:36174898-36175008	6	0.00287506	Cassette	hela
VPS29	-	hsa:51699	Vacuolar protein sorting-associated protein 29	chr12:110499457-110499546	3	0.00291142	Cassette_multi	hela
CHMP1A	-	hsa:5119	cDNA FLJ57657, highly similar to Charged multivesicular body protein 1a	chr16:89653904-89653923	2	0.00292225	Cassette	hela
CLN3	-	hsa:1201	Battenin	chr16:28487662-28487741	6	0.00294141	Cassette	hela
UBAP2L	+	hsa:9898	Ubiquitin-associated protein 2-like	chr1:154241700-154241797	12	0.00296166	Cassette	hela
BCS1L	+	hsa:617	BCS1-like (Yeast), isoform CRA_a	chr2:218659743-218660037	1	0.00296634	IR	hela
RAP1GAP2	+	hsa:23108	Rap1 GTPase-activating protein 2	chr17:2962670-2962714	8	0.00298834	Cassette	hela
ST3GAL1	-	hsa:6482	ST3 beta-galactoside alpha-2,3-sialyltransferase 1, isoform CRA_a	chr8:133507199-133539729	2-3	0.00299376	MXE	hela
MPZL1	+	hsa:9019	Myelin protein zero-like 1, isoform CRA_a	chr1:167776064-167776166	6	0.00304383	Cassette	hela
ASAH2B	+	hsa:653308	Putative neutral ceramidase C	chr10:50745128-50745202	3	0.00305708	A3SS	hela
METTL22	+	hsa:79091	Methyltransferase-like protein 22	chr16:8635039-8635079	4	0.00307013	Cassette	hela
DPH7	-	hsa:92715	Diphthamide biosynthesis protein 7	chr9:137577470-137577603	2	0.0031274	MXE	hela
ABCB6	-	hsa:10058	ATP-binding cassette, sub-family B (MDR/TAP), member 6, isoform CRA_f	chr2:219216652-219216832	3	0.00312857	Cassette_multi	hela
WDR73	-	hsa:84942	WD repeat domain 73	chr15:84646085-84646184	6	0.00320537	IR	hela
CANT1	-	hsa:124583	Calcium activated nucleotidase 1, isoform CRA_b	chr17:78998148-78998286	4	0.00325613	MXE	hela
KLHL18	+	hsa:23276	kelch-like family member 18	chr3:47287220-47287300	1-2	0.0032663	AltEnd	hela
NBPF8	+	hsa:728841	Putative neuroblastoma breakpoint family member 8	chr1:120417622-120417811	1-2	0.00332187	Cassette	hela
GLCE	+	hsa:26035	cDNA FLJ11326 fis, clone PLACE1010481, highly similar to D-glucuronyl C5-epimerase (EC 5.1.3.-)	chr15:69194436-69194525	2	0.00334596	Cassette	hela
LIMCH1	+	hsa:22998	cDNA FLJ58365, weakly similar to LIM domain only protein 7	chr4:41360785-41360936	2	0.00335179	AltStart	hela
ASS1	+	hsa:445	cDNA FLJ78448, highly similar to Homo sapiens argininosuccinate synthetase (ASS), transcript variant 1, mRNA	chr9:130445105-130445198	2	0.00339732	AltStart	hela
TRAPPC4	+	hsa:51399	cDNA FLJ59189, highly similar to Trafficking protein particle complex subunit 4	chr11:119020150-119020253	3	0.00344102	Cassette	hela
TAF15	+	hsa:8148	cDNA FLJ53422, highly similar to TATA-binding protein-associated factor 2N	chr17:35844840-35844858	15	0.00345514	A3SS	hela
LOC101926943	-	hsa:101926943	uncharacterized LOC101926943	chr7:74718879-74718941	2-3	0.00348039	Cassette	hela
ZNF548	+	hsa:147694	cDNA FLJ58345, highly similar to Zinc finger protein 548	chr19:57392801-57392948	2	0.00349109	AltStart	hela
RBM27	+	hsa:54439	cDNA FLJ16787 fis, clone PLACE6013222, weakly similar to Mus musculus RNA binding motif protein 26 (Rbm26), mRNA	chr5:146251711-146251875	10	0.00349931	Cassette	hela
NAGK	+	hsa:55577	N-acetyl-D-glucosamine kinase	chr2:71070502-71070586	3	0.00350204	Cassette	hela
MBNL1	+	hsa:4154	Muscleblind-like protein 1	chr3:152455542-152455577	16	0.00354454	Cassette	hela
TRRAP	+	hsa:8295	Transformation/transcription domain-associated protein variant	chr7:98993538-98993592	65	0.00358627	A3SS	hela
GAA	+	hsa:2548	Glucosidase, alpha acid (Pompe disease, glycogen storage disease type II), isoform CRA_a	chr17:80101811-80101925	2	0.00359755	Cassette	hela
ANKRD36	+	hsa:375248	ankyrin repeat domain 36	chr2:97189087-97189115	33	0.00369581	Cassette	hela
FNDC3B	+	hsa:64778	Fibronectin type III domain-containing protein 3B	chr3:172040554-172040624	2	0.00371752	AltStart	hela
ZDHHC3	-	hsa:51304	Palmitoyltransferase ZDHHC3	chr3:44932907-44932990	9	0.00375671	Cassette	hela
PNISR	-	hsa:25957	Arginine/serine-rich protein PNISR	chr6:99416349-99416428	2	0.00376586	Cassette	hela
GABRE	-	hsa:2564	Gamma-aminobutyric acid (GABA) A receptor, epsilon, isoform CRA_b	chrx:151955523-151955567	8	0.00384878	Cassette	hela
ZDBF2	+	hsa:57683	Zinc finger DBF-type containing 2 vesion 1	chr2:206292014-206292116	8	0.00385798	Cassette	hela
SLC7A6	+	hsa:9057	Solute carrier family 7 (Cationic amino acid transporter, y+ system), member 6, isoform CRA_a	chr16:68264579-68264741	2	0.00388081	AltStart	hela
IL17RC	+	hsa:84818	Interleukin 17 receptor C, isoform CRA_e	chr3:9920925-9920969	7	0.00390516	Cassette	hela
CUX1	+	hsa:1523	Homeobox protein cut-like 1	chr7:101817224-101817669	2	0.00395219	AltStart	hela
BCOR	-	hsa:54880	cDNA FLJ38041 fis, clone CTONG2013986, highly similar to BCoR protein	chrx:40071637-40071690	9	0.00395458	Cassette	hela
RBM39	-	hsa:9584	cDNA FLJ44170 fis, clone THYMU2035319, highly similar to RNA-binding region-containing protein 2	chr20:35709256-35709274	15	0.0040237	A3SS	hela
MSTO1	+	hsa:55154	Protein misato homolog 1	chr1:155612100-155612182	8	0.00405671	IR	hela
SLC30A5	+	hsa:64924	ZnT5 variant B	chr5:69103962-69104631	4	0.00411685	A3SS	hela
SET	+	hsa:6418	SET translocation (Myeloid leukemia-associated), isoform CRA_b	chr9:128689230-128689655	3	0.00420277	AltStart	hela
ATF7	-	hsa:11016	cDNA, FLJ94063, highly similar to Homo sapiens activating transcription factor 7 (ATF7), mRNA	chr12:53625951-53625996	2	0.00420968	AltStart	hela
SNRPN	+	hsa:6638	Small nuclear ribonucleoprotein-associated protein N	chr15:24967029-24967152	7-8	0.00428225	Cassette	hela
SRRM1	+	hsa:10250	cDNA FLJ57710, highly similar to Serine/arginine repetitive matrix protein 1	chr1:24654306-24654343	9	0.00429904	Cassette	hela
ZNF207	+	hsa:7756	BUB3-interacting and GLEBS motif-containing protein ZNF207	chr17:32366665-32366757	10	0.00430098	Cassette	hela
ENO3	+	hsa:2027	Beta-enolase	chr17:4951182-4951224	2	0.00437244	A5SS	hela
ANKRD36	+	hsa:375248	ankyrin repeat domain 36	chr2:97198463-97198491	43	0.00439932	Cassette	hela
VPS9D1-AS1	+	hsa:100128881	VPS9D1 antisense RNA 1	chr16:89712460-89712522	1-2	0.00442283	Cassette	hela
YIPF2	-	hsa:78992	Protein YIPF2	chr19:10928511-10928585	1	0.00451696	A5SS	hela
DAP3	+	hsa:7818	Mitochondrial ribosomal protein S29	chr1:155689174-155689243	1	0.00452621	A5SS	hela
C5orf51	+	hsa:285636	Putative uncharacterized protein DKFZp686P13170	chr5:41912069-41912183	6	0.00454753	Cassette	hela
NUMA1	-	hsa:4926	Nuclear mitotic apparatus protein 1, isoform CRA_c	chr11:72040959-72041079	8	0.00463196	AltStart	hela
MACF1	+	hsa:23499	cDNA FLJ58849, highly similar to Microtubule-actin crosslinking factor 1, isoform 4	chr1:39340804-39340953	46	0.00466618	Cassette	hela
LRRFIP2	-	hsa:9209	Leucine-rich repeat flightless-interacting protein 2	chr3:37072790-37072882	26	0.00466698	Cassette	hela
TTC31	+	hsa:64427	tetratricopeptide repeat domain 31	chr2:74490025-74490127	3	0.00475821	Cassette	hela
F3	-	hsa:2152	cDNA, FLJ93022, highly similar to Homo sapiens coagulation factor III (thromboplastin, tissue factor) (F3), mRNA	chr1:94540572-94541537	1	0.00476307	A5SS	hela
GLI2	+	hsa:2736	Zinc finger protein GLI2	chr2:120974924-120974975	9	0.00476819	A3SS	hela
POLD4	-	hsa:57804	Polymerase (DNA-directed), delta 4, isoform CRA_a	chr11:67353303-67353539	1	0.00479529	A5SS	hela
DENND1A	-	hsa:57706	DENN domain-containing protein 1A	chr9:123569515-123569595	13-14	0.004819	AltEnd	hela
CPT1B	-	hsa:1375	HCG2044796, isoform CRA_a	chr22:50569081-50569336	20	0.00487232	IR	hela
PAPOLA	+	hsa:10914	Poly(A) polymerase alpha, isoform CRA_b	chr14:96560649-96560711	20	0.00487702	Cassette	hela
EPB41	+	hsa:2035	cDNA FLJ50624	chr1:28914576-28914768	2	0.00493036	AltStart	hela
GGA3	-	hsa:23163	ADP-ribosylation factor-binding protein GGA3	chr17:75269347-75269469	before first	0.00493661	Cassette	hela
ATXN2L	+	hsa:11273	Ataxin-2-like protein	chr16:28836449-28836485	24	0.00495159	Cassette	hela
SENP6	+	hsa:26054	cDNA FLJ10544 fis, clone NT2RP2001601, highly similar to Sentrin-specific protease 6	chr6:75622751-75622858	3	0.00497691	Cassette	hela
TEKT4P2	-	hsa:100132288	tektin 4 pseudogene 2	chr21:9127535-9127547	2	0.00503389	A3SS	hela
MAST2	+	hsa:23139	MAST2 protein	chr1:46000959-46000979	9	0.00503722	Cassette	hela
IGSF3	-	hsa:3321	Immunoglobulin superfamily member 3	chr1:116606492-116606551	7	0.00506534	Cassette	hela
PGAM1P5	+	hsa:100132594	phosphoglycerate mutase 1 pseudogene 5	chr12:95665776-95665980	2	0.00509498	A5SS	hela
PPP2R2D	+	hsa:55844	cDNA FLJ10621 fis, clone NT2RP2005498, highly similar to Serine/threonine-protein phosphatase 2A 55 kDa regulatory subunit B delta isoform	chr10:131934894-131935006	4	0.00511985	Cassette	hela
YIF1A	-	hsa:10897	Protein YIF1A	chr11:66285381-66285536	6	0.0051639	Cassette	hela
RAPH1	-	hsa:65059	Ras-associated and pleckstrin homology domains-containing protein 1	chr2:203477076-203477156	7	0.00518035	Cassette_multi	hela
GON4L	-	hsa:54856	YY1AP-related protein1	chr1:155776395-155776481	19	0.00518373	Cassette	hela
AFMID	+	hsa:125061	Kynurenine formamidase	chr17:78202499-78202603	6	0.00519048	Cassette	hela
C17orf49	+	hsa:124944	Chromatin complexes subunit BAP18	chr17:7014737-7014878	1	0.00520857	AltStart	hela
PPP2R4	+	hsa:5524	Serine/threonine-protein phosphatase 2A activator	chr9:129127964-129128068	6	0.00520981	Cassette	hela
ARFGAP2	-	hsa:84364	cDNA FLJ41005 fis, clone UTERU2017613, highly similar to Homo sapiens zinc finger protein 289, ID1 regulated (ZNF289), mRNA	chr11:47172710-47172751	8	0.0052772	Cassette	hela
MCM8	+	hsa:84515	DNA helicase MCM8	chr20:5951023-5951077	1	0.00531321	A5SS	hela
HERC3	+	hsa:8916	cDNA FLJ58161, highly similar to HECT domain and RCC1-like domain protein 3	chr4:88676218-88676241	18	0.00532566	Cassette	hela
SPNS1	+	hsa:83985	Spinster, isoform CRA_f	chr16:28983786-28983957	12	0.00536862	Cassette	hela
DCTD	-	hsa:1635	cDNA FLJ52248, highly similar to Deoxycytidylate deaminase (EC 3.5.4.12)	chr4:182916419-182916539	3	0.00546807	Cassette	hela
NASP	+	hsa:4678	cDNA FLJ53176, highly similar to Nuclear autoantigenic sperm protein	chr1:45600385-45600457	3	0.00550116	Cassette	hela
FAM175A	-	hsa:84142	BRCA1-A complex subunit Abraxas	chr4:83458346-83458429	11	0.00553083	Cassette	hela
AGRN	+	hsa:375790	Agrin	chr1:1041779-1041796	7	0.00553472	AltStart	hela
DLG1	-	hsa:1739	Disks large homolog 1	chr3:197076586-197076685	23	0.00555337	Cassette	hela
LOC100128494	+	hsa:100128494	uncharacterized LOC100128494	chr11:72040959-72041039	5	0.0055715	AltEnd	hela
ENKD1	-	hsa:84080	Enkurin domain-containing protein 1	chr16:67663657-67665168	3	0.0055977	Cassette_multi	hela
EIF2S2	-	hsa:8894	Eukaryotic translation initiation factor 2 beta	chr20:34106214-34106289	1-2	0.00562417	Cassette	hela
METTL17	+	hsa:64745	cDNA FLJ59108, highly similar to Homo sapiens methyltransferase 11 domain containing 1 isoform 3	chr14:20992092-20992124	4	0.00562766	A3SS	hela
MAGOHB	-	hsa:55110	Mago-nashi homolog, isoform CRA_c	chr12:10609098-10609383	4-5	0.005646	Cassette	hela
FAIM	+	hsa:55179	Fas apoptotic inhibitory molecule 1	chr3:138609077-138609146	2	0.00564778	AltStart	hela
EIF5A	+	hsa:1984	Eukaryotic translation initiation factor 5A-1	chr17:7307969-7308113	3	0.00567483	AltStart	hela
RNPS1	-	hsa:10921	RNA binding protein S1	chr16:2264573-2264760	5	0.00569434	Cassette	hela
ALG1	+	hsa:56052	Chitobiosyldiphosphodolichol beta-mannosyltransferase	chr16:5080946-5081056	10	0.00573259	Cassette	hela
IFT20	-	hsa:90410	Intraflagellar transport 20 homolog (Chlamydomonas), isoform CRA_c	chr17:28332146-28332181	2	0.00576604	Cassette	hela
SLC25A23	-	hsa:79085	cDNA FLJ52955, moderately similar to Homo sapiens solute carrier family 25 (mitochondrial carrier; phosphate carrier), member 24 (SLC25A24), transcript variant 2, mRNA	chr19:6441766-6441825	10	0.0058815	IR	hela
DROSHA	-	hsa:29102	Ribonuclease III, nuclear, isoform CRA_a	chr5:31515454-31515564	7	0.00588397	MXE	hela
SCHIP1	+	hsa:29970	Schwannomin-interacting protein 1	chr3:159764144-159764224	1-2	0.00591354	AltStart	hela
ZC3H12A	+	hsa:80149	Zinc finger CCCH-type containing 12A	chr1:37482540-37482737	6	0.00592213	IR	hela
CBX5	-	hsa:23468	Chromobox protein homolog 5	chr12:54259509-54259586	2	0.00592729	AltStart	hela
GAS8	+	hsa:2622	Growth arrest-specific protein 8	chr16:90035633-90035687	7	0.00600438	Cassette	hela
RGS19	-	hsa:10287	cDNA FLJ59828, highly similar to Regulator of G-protein signaling 19	chr20:64076857-64076954	3	0.00601507	Cassette	hela
WAPAL	-	hsa:23063	WAPAL protein	chr10:86497301-86497319	5	0.00605522	A3SS	hela
SPAG9	-	hsa:9043	cDNA FLJ58257, highly similar to C-jun-amino-terminal kinase-interacting protein4	chr17:51031681-51031722	8	0.00609037	Cassette	hela
TAF1C	-	hsa:9013	TATA box-binding protein-associated factor RNA polymerase I subunit C	chr16:84181863-84181942	9	0.00609149	IR	hela
MORC4	-	hsa:79710	cDNA FLJ56908, highly similar to MORC family CW-type zinc finger 4	chrx:106941938-106941976	17	0.00611141	A5SS	hela
BRD9	-	hsa:65980	Bromodomain-containing protein 9	chr5:886707-886767	8	0.00612464	A3SS	hela
CNIH4	+	hsa:29097	Protein cornichon homolog 4	chr1:224360495-224364455	3	0.00613591	MXE	hela
NFATC3	+	hsa:4775	cDNA FLJ77451, highly similar to Homo sapiens nuclear factor of activated T-cells, cytoplasmic, calcineurin-dependent 3 (NFATC3), transcript variant 1, mRNA	chr16:68214329-68214432	10	0.00614036	Cassette	hela
WRB	+	hsa:7485	Tail-anchored protein insertion receptor WRB	chr21:39387766-39387855	3	0.00618777	AltStart	hela
STK38L	+	hsa:23012	Serine/threonine kinase 38 like, isoform CRA_b	chr12:27297030-27297158	2	0.00619732	AltStart	hela
AFMID	+	hsa:125061	Kynurenine formamidase	chr17:78202703-78202751	7	0.00625645	Cassette	hela
RCC1	+	hsa:1104	Regulator of chromosome condensation	chr1:28530523-28530615	7	0.00641419	Cassette	hela
CD44	+	hsa:960	cDNA FLJ76654, highly similar to Homo sapiens CD44 antigen (homing function and Indian blood group system) (CD44), transcript variant 4, mRNA	chr11:35211246-35211449	15	0.00650212	Cassette	hela
ENTPD4	-	hsa:9583	cDNA FLJ58352, highly similar to Ectonucleoside triphosphate diphosphohydrolase 4 (EC 3.6.1.6)	chr8:23434478-23434681	12	0.00651511	A3SS	hela
CREBBP	-	hsa:1387	cDNA FLJ57039, highly similar to CREB-binding protein (EC 2.3.1.48)	chr16:3777613-3777657	11	0.00651704	Cassette	hela
DGUOK	+	hsa:1716	HCG40733, isoform CRA_c	chr2:73932598-73939022	2	0.0065958	MXE	hela
S100A13	-	hsa:6284	S100 calcium binding protein A13, isoform CRA_a	chr1:153627139-153627268	6	0.00666068	AltStart	hela
NCBP2	-	hsa:22916	cDNA FLJ52508, highly similar to Nuclear cap-binding protein subunit 2	chr3:196937631-196937648	3	0.0067035	A3SS	hela
HYI	-	hsa:81888	Putative hydroxypyruvate isomerase	chr1:43453386-43453413	2	0.00671269	A5SS	hela
LOC102723707	+		uncharacterized LOC102723707	chr16:18343359-18343426	2	0.00677522	IR	hela
ZNF266	-	hsa:10781	Zinc finger protein 266, isoform CRA_a	chr19:9419289-9419299	8	0.00686055	A3SS	hela
C17orf75	-	hsa:64149	Protein Njmu-R1	chr17:32341863-32341882	3	0.00687105	AltStart	hela
STARD3NL	+	hsa:83930	MLN64 N-terminal domain homolog	chr7:38179090-38179145	3	0.00693586	Cassette	hela
TMEM120B	+	hsa:144404	Transmembrane protein 120B	chr12:121781006-121781083	14	0.00697816	IR	hela
SEC16A	-	hsa:9919	SEC16A protein	chr9:136445052-136445111	33	0.00710117	Cassette	hela
NPIPB5	+	hsa:100132247	nuclear pore complex interacting protein family, member B5	chr16:22516765-22516845	1-2	0.00710473	AltEnd	hela
NPDC1	-	hsa:56654	Neural proliferation differentiation and control protein 1	chr9:137040067-137040155	8	0.0071207	A3SS	hela
CDK2	+	hsa:1017	Cyclin-dependent kinase 2, isoform CRA_a	chr12:55969475-55969576	5	0.00713781	Cassette	hela
RHOT1	+	hsa:55288	Mitochondrial Rho GTPase 1	chr17:32211116-32211238	21	0.00725299	MXE	hela
ALDOA	+	hsa:226	Fructose-bisphosphate aldolase A	chr16:30065673-30065927	7	0.00728472	AltStart	hela
PDK1	+	hsa:5163	cDNA FLJ51566, highly similar to Pyruvate dehydrogenase (lipoamide) kinase isozyme 1 (EC 2.7.11.2)	chr2:172562741-172562800	5	0.00731984	Cassette	hela
BAIAP2	+	hsa:10458	cDNA FLJ32326 fis, clone PROST2004332, highly similar to Brain-specific angiogenesis inhibitor1-associated protein 2	chr17:81036863-81036961	2	0.00733175	Cassette	hela
AIG1	+	hsa:51390	Androgen-induced gene 1 protein	chr6:143334078-143335119	8	0.0073952	Cassette_multi	hela
FAM207A	+	hsa:85395	family with sequence similarity 207, member A	chr21:44943792-44943837	2	0.00748126	A5SS	hela
BDH2	-	hsa:56898	3-hydroxybutyrate dehydrogenase, type 2, isoform CRA_b	chr4:103085699-103085740	7	0.00749689	Cassette	hela
TMEM181	+	hsa:57583	Transmembrane protein 181	chr6:158609332-158609412	11-12	0.00751688	AltEnd	hela
SLC25A13	-	hsa:10165	cDNA FLJ54671, highly similar to Calcium-binding mitochondrial carrier protein Aralar2	chr7:96309538-96309631	2	0.00756198	AltStart	hela
PRKAR1B	-	hsa:5575	Protein kinase, cAMP-dependent, regulatory, type I, beta, isoform CRA_b	chr7:727210-727341	2	0.00757217	AltStart	hela
G3BP2	-	hsa:9908	Ras-GTPase activating protein SH3 domain-binding protein 2, isoform CRA_b	chr4:75694798-75694929	3	0.00766413	Cassette	hela
UPP1	+	hsa:7378	cDNA FLJ60728, highly similar to Uridine phosphorylase 1 (EC 2.4.2.3)	chr7:48103297-48103411	7	0.00770635	Cassette	hela
PUM1	-	hsa:9698	cDNA FLJ39157 fis, clone OCBBF2002083, highly similar to Pumilio homolog 1	chr1:30966197-30966278	13	0.00771869	A3SS	hela
ITGB3BP	-	hsa:23421	Integrin beta 3 binding protein (Beta3-endonexin), isoform CRA_a	chr1:63458293-63458373	5-6	0.00773724	AltEnd	hela
UBL7	-	hsa:84993	ubiquitin-like 7	chr15:74460668-74460778	2	0.00774765	Cassette	hela
RAD1	-	hsa:5810	HCG37731, isoform CRA_c	chr5:34913470-34913578	3	0.00778962	Cassette_multi	hela
POLB	+	hsa:5423	cDNA FLJ57297, highly similar to DNA polymerase beta (EC 2.7.7.7)	chr8:42354417-42354521	7	0.00781751	Cassette	hela
ADAMTSL5	-	hsa:339366	ADAMTS-like protein 5	chr19:1511076-1511160	3	0.00782222	Cassette	hela
SIRT6	-	hsa:51548	cDNA FLJ52470, highly similar to Mono-ADP-ribosyltransferase sirtuin-6 (EC 2.4.2.31)	chr19:4180782-4180909	2	0.00786773	Cassette	hela
PLEKHA1	+	hsa:59338	cDNA FLJ90678 fis, clone PLACE1005736, highly similar to Pleckstrin homology domain-containing family A member 1	chr10:122392303-122392372	4	0.00787584	Cassette	hela
HERC2P3	-	hsa:283755	cDNA FLJ54444, highly similar to HECT domain and RCC1-like domain-containing protein 2	chr15:20477281-20477361	2-3	0.00789262	AltEnd	hela
SGSM3	+	hsa:27352	SGSM3 protein	chr22:40409682-40410132	22	0.00797934	A3SS	hela
SCRIB	-	hsa:23513	Protein scribble homolog	chr8:143791666-143791740	35	0.00804821	Cassette	hela
HNRNPA3	+	hsa:220988	Heterogeneous nuclear ribonucleoprotein A3, isoform CRA_a	chr2:177217705-177217845	8	0.0080727	Cassette	hela
TCOF1	+	hsa:6949	Treacle protein	chr5:150391544-150391657	22	0.00811454	Cassette	hela
TARS2	+	hsa:80222	cDNA FLJ52892, highly similar to Homo sapiens threonyl-tRNA synthetase-like 1 (TARSL1), mRNA	chr1:150496810-150496908	9	0.00813985	Cassette_multi	hela
SPHK2	+	hsa:56848	Sphingosine kinase 2, isoform CRA_c	chr19:48619543-48619689	1	0.00816149	A5SS	hela
ELL2	-	hsa:22936	cDNA FLJ51233, highly similar to RNA polymerase II elongation factor ELL2	chr5:95919424-95919545	4	0.00816312	Cassette_multi	hela
BAI2	-	hsa:576	cDNA FLJ55343, highly similar to Brain-specific angiogenesis inhibitor 2	chr1:31735183-31735281	25	0.00817979	Cassette	hela
CD47	-	hsa:961	Leukocyte surface antigen CD47	chr3:108050578-108050602	10	0.0084418	Cassette_multi	hela
FANCI	+	hsa:55215	cDNA FLJ30614 fis, clone CTONG2001139	chr15:89244033-89244067	1	0.00850847	A5SS	hela
ZNF251	-	hsa:90987	Zinc finger protein 251	chr8:144754803-144755136	3	0.00857213	IR	hela
DDX60L	-	hsa:91351	Probable ATP-dependent RNA helicase DDX60-like	chr4:168480377-168480391	1	0.00857429	A5SS	hela
STRBP	-	hsa:55342	Spermatid perinuclear RNA-binding protein	chr9:123236830-123236966	2	0.00861665	Cassette	hela
TPPP	-	hsa:11076	Tubulin polymerization-promoting protein	chr5:666099-666123	4	0.00864577	A3SS	hela
MIR31HG	-	hsa:554202	MIR31 host gene (non-protein coding)	chr9:21559489-21559698	1	0.00865808	AltStart	hela
HSF1	+	hsa:3297	cDNA FLJ30200 fis, clone BRACE2001455, highly similar to HEAT SHOCK FACTOR PROTEIN 1	chr8:144292483-144292563	1-2	0.00866451	AltEnd	hela
NBPF12	+	hsa:149013	Neuroblastoma breakpoint family member 12	chr1:146946555-146946607	3	0.00867367	Cassette	hela
USMG5	-	hsa:84833	Up-regulated during skeletal muscle growth protein 5	chr10:103395746-103396032	2	0.00871831	Cassette	hela
VEZT	+	hsa:55591	Vezatin	chr12:95256550-95257239	4	0.00872209	MXE	hela
COPB1	-	hsa:1315	Coatomer subunit beta	chr11:14499707-14499742	1	0.00873246	A5SS	hela
UPF3B	-	hsa:65109	cDNA FLJ36409 fis, clone THYMU2010448, highly similar to Regulator of nonsense transcripts 3B	chrx:119840646-119840684	8	0.00874419	Cassette	hela
CDCA2	+	hsa:157313	cDNA FLJ34845 fis, clone NT2NE2011221, highly similar to Homo sapiens cell division cycle associated 2 (CDCA2), mRNA	chr8:25503544-25503563	15	0.00874917	A5SS	hela
TNRC6A	+	hsa:27327	Trinucleotide repeat-containing gene 6A protein	chr16:24805605-24805674	16	0.00876708	A3SS	hela
ANKRD54	-	hsa:129138	Ankyrin repeat domain-containing protein 54	chr22:37838593-37838598	5	0.0088207	A3SS	hela
MLLT10	+	hsa:8028	Protein AF-10	chr10:21682225-21682257	16	0.00885612	Cassette_multi	hela
LIN54	-	hsa:132660	Protein lin-54 homolog	chr4:82984161-82984824	4	0.00887012	A5SS	hela
UNKL	-	hsa:64718	Putative E3 ubiquitin-protein ligase UNKL	chr16:1378914-1378994	13-14	0.00892501	AltStart	hela
C11orf30	+	hsa:56946	Protein EMSY	chr11:76459933-76460085	7	0.0089515	Cassette	hela
TEP1	-	hsa:7011	Telomerase protein component 1	chr14:20372733-20372857	49	0.00898034	Cassette	hela
TRMU	+	hsa:55687	cDNA FLJ54508, highly similar to tRNA(5-methylaminomethyl-2-thiouridylate)-methyltransferase (EC 2.1.1.61)	chr22:46350291-46350346	5	0.00912257	A3SS	hela
MINOS1	+	hsa:440574	MICOS complex subunit MIC10	chr1:19617258-19617336	3	0.00925532	Cassette	hela
SIPA1	+	hsa:6494	Signal-induced proliferation-associated gene 1, isoform CRA_a	chr11:65649512-65649561	13	0.00927072	A3SS	hela
INPPL1	+	hsa:3636	Phosphatidylinositol 3,4,5-trisphosphate 5-phosphatase 2	chr11:72223960-72224184	1	0.00933326	A5SS	hela
EXTL2	-	hsa:2135	cDNA FLJ57132, highly similar to Exostosin-like 2 (EC 2.4.1.223)	chr1:100888828-100888864	3	0.00934001	A3SS	hela
HPCAL1	+	hsa:3241	Hippocalcin-like protein 1	chr2:10387761-10387810	6	0.00936509	Cassette	hela
TMEM201	+	hsa:199953	Transmembrane protein 201	chr1:9611015-9611073	10	0.00940602	Cassette	hela
FBXW2	-	hsa:26190	cDNA FLJ53609, highly similar to F-box/WD repeat protein 2	chr9:120788186-120788278	4	0.00941093	A3SS	hela
WWC1	+	hsa:23286	Protein KIBRA	chr5:168464711-168464729	21	0.00944176	A3SS	hela
MDP1	-	hsa:145553	Magnesium-dependent phosphatase 1, isoform CRA_a	chr14:24214492-24214546	4	0.00944535	A5SS	hela
PPIH	+	hsa:10465	Peptidyl-prolyl cis-trans isomerase H	chr1:42675288-42675360	11	0.00948253	AltEnd	hela
FNIP1	-	hsa:96459	cDNA FLJ44720 fis, clone BRACE3022312	chr5:131710578-131710661	7	0.00950519	Cassette	hela
CENPU	-	hsa:79682	Centromere protein U	chr4:184700820-184700881	12	0.00956419	Cassette	hela
SRPK2	-	hsa:6733	SFRS protein kinase 2, isoform CRA_b	chr7:105125782-105125874	21	0.00958455	Cassette	hela
LOC102723726	+	hsa:102723726	uncharacterized LOC102723726	chr14:103123483-103123951	2	0.00969183	A5SS	hela
NSA2	+	hsa:10412	Ribosome biogenesis protein NSA2 homolog	chr5:74772313-74772421	5	0.00970106	Cassette	hela
SCML2	-	hsa:10389	cDNA FLJ54781, highly similar to Sex comb on midleg-like protein 2	chrx:18242439-18242590	14	0.00970376	Cassette	hela
GATAD2A	+	hsa:54815	GATA zinc finger domain containing 2A, isoform CRA_b	chr19:19405939-19406019	2	0.00972992	AltStart	hela
CEP55	+	hsa:55165	Centrosomal protein of 55 kDa	chr10:93496781-93496923	1	0.00973967	A5SS	hela
ADD1	+	hsa:118	Alpha-adducin	chr4:2909339-2909431	15	0.00977595	Cassette	hela
ANKRD11	-	hsa:29123	Ankyrin repeat domain 11 variant	chr16:89300882-89300962	6-7	0.00977676	AltEnd	hela
SPOP	-	hsa:8405	cDNA FLJ53827, highly similar to Speckle-type POZ protein	chr17:49668027-49668078	3	0.00978301	Cassette	hela
BLOC1S1	+	hsa:2647	Biogenesis of lysosome-related organelles complex 1 subunit 1	chr12:55716292-55716717	2	0.00982677	AltStart	hela
ARMCX5	+	hsa:64860	armadillo repeat containing, X-linked 5	chrx:102599572-102599706	2	0.00986576	IR	hela
HLCS	-	hsa:3141	Biotin--protein ligase	chr21:36968554-36968634	2-3	0.0100019	AltStart	hela
ACACA	-	hsa:31	HCG30204, isoform CRA_a	chr17:37289418-37289528	11	0.0100058	Cassette	hela
DDX31	-	hsa:64794	cDNA FLJ59786, highly similar to Probable ATP-dependent RNA helicase DDX31 (EC 3.6.1.-)	chr9:132630378-132630403	19	0.0100421	A3SS	hela
CARD16	-	hsa:114769	Caspase recruitment domain-containing protein 16	chr11:105043483-105043545	3	0.0100715	Cassette	hela
ANKRD36	+	hsa:375248	ankyrin repeat domain 36	chr2:97187329-97187401	32	0.0100919	Cassette	hela
DNAJB4	+	hsa:11080	cDNA FLJ50816, highly similar to DnaJ homolog subfamily B member 4	chr1:77979293-77979619	1	0.0102225	A5SS	hela
PLEKHA5	+	hsa:54477	cDNA FLJ61590, moderately similar to Pleckstrin homology domain-containing family A member 5	chr12:19346994-19347182	27	0.0103516	Cassette	hela
DYRK1A	+	hsa:1859	cDNA FLJ54921, highly similar to Dual specific itytyrosine-phosphorylation-regulated kinase 1A (EC 2.7.12.1)	chr21:37478181-37478208	8	0.0104508	A3SS	hela
PARL	-	hsa:55486	Presenilins-associated rhomboid-like protein, mitochondrial	chr3:183862697-183862753	4	0.0104652	A5SS	hela
WWP1	+	hsa:11059	NEDD4-like E3 ubiquitin-protein ligase WWP1	chr8:86368939-86369031	2	0.0104733	Cassette	hela
ZKSCAN8	+	hsa:7745	Zinc finger protein 192, isoform CRA_a	chr6:28144275-28144424	3	0.0104779	Cassette	hela
SUN1	+	hsa:23353	Unc-84 homolog A (C. elegans)	chr7:832505-832601	4	0.0105029	Cassette_multi	hela
TBC1D5	-	hsa:9779	TBC1 domain family, member 5, isoform CRA_a	chr3:17428450-17428519	10	0.0105162	Cassette	hela
FTSJ1	+	hsa:24140	Putative tRNA (cytidine(32)/guanosine(34)-2'-O)-methyltransferase	chrx:48482403-48482409	11	0.0107306	A3SS	hela
MAP4	-	hsa:4134	Microtubule-associated protein 4, isoform CRA_b	chr3:47867246-47867338	24	0.0107384	Cassette_multi	hela
IFT52	+	hsa:51098	cDNA FLJ50276, moderately similar to Intraflagellar transport 52 homolog	chr20:43591029-43591054	1	0.0107714	A5SS	hela
IKBKG	+	hsa:8517	NF-kappa-B essential modulator	chrx:154542264-154542452	3	0.0107867	AltStart	hela
SLFN12	-	hsa:55106	Schlafen family member 12	chr17:35430471-35430510	3	0.010871	AltStart	hela
MIER1	+	hsa:57708	Mesoderm induction early response protein 1	chr1:66930243-66930400	6	0.0109695	AltStart	hela
RAB28	-	hsa:9364	Ras-related protein Rab-28	chr4:13369871-13369965	10	0.0109992	Cassette	hela
MAPK8IP3	+	hsa:23162	C-Jun-amino-terminal kinase-interacting protein 3	chr16:1761278-1761305	13	0.011028	A5SS	hela
MAP4K2	-	hsa:5871	cDNA FLJ56499, highly similar to Mitogen-activated protein kinase kinase kinase kinase 2 (EC 2.7.11.1)	chr11:64801579-64801621	7	0.0110438	Cassette	hela
MAPKAPK5	+	hsa:8550	MAP kinase-activated protein kinase 5	chr12:111868753-111868861	5	0.0110803	Cassette	hela
DDR1	+	hsa:780	Discoidin domain receptor family, member 1, isoform CRA_b	chr6:30885625-30885680	7	0.0111322	Cassette	hela
RPL17-C18orf32	-	hsa:100526842	Protein RPL17-C18orf32	chr18:49487043-49487123	6-7	0.0111361	AltStart	hela
RFC2	-	hsa:5982	Replication factor C subunit 2	chr7:74249118-74249220	4	0.011146	A3SS	hela
CDCA7L	-	hsa:55536	Cell division cycle associated 7-like, isoform CRA_d	chr7:21940262-21940315	2	0.0111814	Cassette	hela
SAMD11	+	hsa:148398	Sterile alpha motif domain-containing protein 11	chr1:938870-938950	5-6	0.0111891	AltStart	hela
SIL1	-	hsa:64374	Nucleotide exchange factor SIL1	chr5:139196441-139196528	2	0.0111894	Cassette	hela
PICALM	-	hsa:8301	Phosphatidylinositol binding clathrin assembly protein, isoform CRA_c	chr11:86023416-86023541	5	0.0112517	Cassette	hela
MCM8	+	hsa:84515	DNA helicase MCM8	chr20:5972007-5972726	11	0.0112724	MXE	hela
ECHDC2	-	hsa:55268	cDNA FLJ51075, moderately similar to Mus musculus enoyl Coenzyme A hydratase domain containing 2 (Echdc2), mRNA	chr1:52906519-52906611	9	0.011278	Cassette	hela
IFI44L	+	hsa:10964	cDNA, FLJ79131, highly similar to Homo sapiens interferon-induced protein 44-like (IFI44L), mRNA	chr1:78620944-78620971	2	0.011296	Cassette	hela
ANKRD36	+	hsa:375248	ankyrin repeat domain 36	chr2:97202202-97202230	47	0.0113467	Cassette	hela
ATP5C1	+	hsa:509	cDNA FLJ59861, highly similar to ATP synthase gamma chain, mitochondrial (EC 3.6.3.14)	chr10:7806974-7807010	9	0.0114237	Cassette	hela
TCEAL1	+	hsa:9338	Transcription elongation factor A protein-like 1	chrx:103629561-103629803	3	0.0114259	A5SS	hela
ERGIC3	+	hsa:51614	Putative uncharacterized protein	chr20:35554372-35554535	8	0.011475	Cassette	hela
ST3GAL3	+	hsa:6487	cDNA FLJ60934, highly similar to CMP-N-acetylneuraminate-beta-1,4-galactosidealpha-2,3- sialyltransferase (EC 2.4.99.6)	chr1:43858135-43858308	8	0.0115451	Cassette	hela
PRDX1	-	hsa:5052	Peroxiredoxin-1	chr1:45521829-45521938	2	0.0115589	AltStart	hela
SLC35A3	+	hsa:23443	UDP-N-acetylglucosamine transporter	chr1:99999261-99999415	5	0.0115821	Cassette	hela
MUC16	-	hsa:94025	Mucin-16	chr19:8896811-8896876	44	0.0115928	Cassette	hela
RBM6	+	hsa:10180	cDNA FLJ76888, highly similar to Homo sapiens RNA binding motif protein 6 (RBM6), mRNA	chr3:49999440-49999513	6	0.0116021	Cassette	hela
H2AFV	-	hsa:94239	Histone H2A.V	chr7:44843277-44843354	2	0.0116081	MXE	hela
HDLBP	-	hsa:3069	High density lipoprotein binding protein (Vigilin), isoform CRA_a	chr2:241272761-241272831	4	0.0116309	AltStart	hela
MACF1	+	hsa:23499	cDNA FLJ58849, highly similar to Microtubule-actin crosslinking factor 1, isoform 4	chr1:39340502-39340717	45	0.0117822	Cassette	hela
MELK	+	hsa:9833	Maternal embryonic luecine zipper kinase v4	chr9:36580073-36580155	1-2	0.0118212	Cassette	hela
SNRK	+	hsa:54861	SNF related kinase, isoform CRA_a	chr3:43299754-43299815	3	0.0118294	Cassette	hela
TFDP1	+	hsa:7027	Transcription factor Dp-1, isoform CRA_a	chr13:113631623-113631744	7	0.0118358	Cassette	hela
RNF212	-	hsa:285498	Probable E3 SUMO-protein ligase RNF212	chr4:1097920-1098037	3-4	0.0118585	Cassette	hela
LRRC42	+	hsa:115353	leucine rich repeat containing 42	chr1:53947862-53947981	4	0.0118652	Cassette	hela
NAF1	-	hsa:92345	H/ACA ribonucleoprotein complex non-core subunit NAF1	chr4:163133154-163133256	9	0.0118675	Cassette	hela
LYRM1	+	hsa:57149	Uncharacterized protein	chr16:20902486-20902717	4	0.0118772	Cassette_multi	hela
PHLDB2	+	hsa:90102	Pleckstrin homology-like domain family B member 2	chr3:111859721-111859878	4	0.0119189	AltStart	hela
DENND5A	-	hsa:23258	cDNA FLJ43455 fis, clone OCBBF2035110, highly similar to Rab6-interacting protein 1	chr11:9140189-9140248	23	0.0119398	Cassette	hela
RABL5	-	hsa:64792	RAB, member RAS oncogene family-like 5, isoform CRA_b	chr7:101318124-101318213	4	0.0120847	MXE	hela
CLIP4	+	hsa:79745	CAP-GLY domain containing linker protein family, member 4	chr2:29175520-29175600	19-20	0.0120924	AltStart	hela
PDGFC	-	hsa:56034	cDNA, FLJ94436, highly similar to Homo sapiens platelet derived growth factor C (PDGFC), mRNA	chr4:156861429-156861489	3	0.0121415	Cassette	hela
SYNC	-	hsa:81493	Syncoilin	chr1:32684010-32684089	4	0.0121963	Cassette	hela
ENTPD6	+	hsa:955	cDNA FLJ53299, highly similar to Ectonucleoside triphosphate diphosphohydrolase 6 (EC 3.6.1.6)	chr20:25206522-25206590	3	0.0122557	Cassette	hela
BIN1	-	hsa:274	Bridging integrator 1, isoform CRA_d	chr2:127051154-127051243	18	0.0122568	Cassette_multi	hela
GPS1	+	hsa:2873	cDNA FLJ75157, highly similar to Homo sapiens G protein pathway suppressor 1, transcript variant 1, mRNA	chr17:82056974-82057053	13	0.012321	IR	hela
ZFR	-	hsa:51663	cDNA FLJ75527, highly similar to Homo sapiens zinc finger RNA binding protein (ZFR), mRNA	chr5:32380075-32380172	17	0.012341	Cassette	hela
SRSF4	-	hsa:6429	Splicing factor, arginine/serine-rich 4, isoform CRA_b	chr1:29150103-29150192	8	0.0124356	Cassette	hela
NDUFV3	+	hsa:4731	NADH dehydrogenase [ubiquinone] flavoprotein 3, mitochondrial	chr21:42903182-42904276	3	0.012455	Cassette	hela
ABHD11	-	hsa:83451	Abhydrolase domain containing 11, isoform CRA_d	chr7:73737110-73737220	6	0.0124938	A3SS	hela
SGCE	-	hsa:8910	cDNA FLJ52341, highly similar to Homo sapiens sarcoglycan, epsilon (SGCE), mRNA	chr7:94629719-94629841	4	0.0125808	Cassette_multi	hela
TRAPPC1	-	hsa:58485	cDNA, FLJ94698, highly similar to Homo sapiens trafficking protein particle complex 1 (TRAPPC1),mRNA	chr17:7931829-7931940	1	0.0126075	IR	hela
DLG4	-	hsa:1742	cDNA FLJ50646, highly similar to Discs large homolog 4	chr17:7204058-7204066	8	0.0126333	A3SS	hela
CCDC90B	-	hsa:60492	Coiled-coil domain-containing protein 90B, mitochondrial	chr11:83278726-83278829	5	0.0126412	Cassette	hela
MEGF6	-	hsa:1953	Multiple epidermal growth factor-like domains protein 6	chr1:3499138-3499266	26	0.0126743	Cassette	hela
RAPGEF2	+	hsa:9693	cDNA FLJ61094, highly similar to Rap guanine nucleotide exchange factor 2	chr4:159243774-159243791	8	0.0127862	Cassette	hela
SPPL2B	+	hsa:56928	Signal peptide peptidase-like 2B	chr19:2351594-2351657	14	0.0127961	A5SS	hela
VPS13D	+	hsa:55187	Vacuolar protein sorting-associated protein 13D	chr1:12338231-12338305	40	0.0128534	Cassette	hela
MEN1	-	hsa:4221	Multiple endocrine neoplasia I, isoform CRA_c	chr11:64809650-64809665	5	0.0129153	A5SS	hela
ZBTB21	-	hsa:49854	cDNA FLJ60152, highly similar to Zinc finger protein 295	chr21:42002897-42002961	3	0.0129191	Cassette	hela
SHMT2	+	hsa:6472	Serine hydroxymethyltransferase, mitochondrial	chr12:57230360-57230660	3	0.0129737	AltStart	hela
UBTF	-	hsa:7343	Nucleolar transcription factor 1	chr17:44210792-44210947	17	0.0129903	Cassette	hela
PNISR	-	hsa:25957	Arginine/serine-rich protein PNISR	chr6:99403829-99403882	10	0.0130192	Cassette	hela
RHOT2	+	hsa:89941	Mitochondrial Rho GTPase 2	chr16:669553-669606	5	0.013031	Cassette	hela
ZNF276	+	hsa:92822	Zinc finger protein 276, isoform CRA_g	chr16:89798999-89799079	15	0.0130498	AltStart	hela
DCAF17	+	hsa:80067	DDB1- and CUL4-associated factor 17	chr2:171447719-171447737	5	0.013135	AltStart	hela
HTRA2	+	hsa:27429	cDNA FLJ75762, highly similar to Homo sapiens protease, serine, 25 (PRSS25), nuclear gene encodingmitochondrial protein, transcript variant 1, mRNA	chr2:74527059-74527121	before first	0.0134639	A5SS	hela
MFF	+	hsa:56947	Chromosome 2 open reading frame 33, isoform CRA_a	chr2:227352514-227352573	10	0.0134894	Cassette	hela
MYBL2	+	hsa:4605	Myb-related protein B	chr20:43681784-43681855	3	0.0135269	Cassette	hela
CRCP	+	hsa:27297	Calcitonin gene-related peptide-receptor component protein, isoform CRA_a	chr7:66127704-66127740	2	0.0135601	Cassette_multi	hela
GON4L	-	hsa:54856	YY1AP-related protein1	chr1:155857147-155857159	2	0.0135867	A5SS	hela
FLNB	+	hsa:2317	Filamin B, beta (Actin binding protein 278), isoform CRA_a	chr3:58130741-58130908	25	0.0135907	Cassette_multi	hela
INO80E	+	hsa:283899	INO80 complex subunit E	chr16:30004568-30004657	7	0.0136114	Cassette	hela
BRWD3	-	hsa:254065	Bromodomain and WD repeat-containing protein 3	chrx:80731088-80731119	13	0.0136191	AltStart	hela
PIGQ	+	hsa:9091	cDNA, FLJ95129, highly similar to Homo sapiens phosphatidylinositol glycan, class Q (PIGQ), transcript variant 2, mRNA	chr16:580183-580263	8	0.0136305	Cassette	hela
CCDC51	-	hsa:79714	Coiled-coil domain containing 51, isoform CRA_a	chr3:48439988-48440096	1	0.0136457	A5SS	hela
PSIP1	-	hsa:11168	PC4 and SFRS1-interacting protein	chr9:15492145-15492225	3-4	0.0136788	AltEnd	hela
SLC39A14	+	hsa:23516	Zinc transporter ZIP14	chr8:22379427-22379514	3	0.0136909	Cassette	hela
ELAC2	-	hsa:60528	cDNA FLJ56150, highly similar to Zinc phosphodiesterase ELAC protein 2 (EC 3.1.26.11)	chr17:13011663-13011782	7	0.0136918	Cassette	hela
KRT8	-	hsa:3856	Keratin, type II cytoskeletal 8	chr12:52949456-52949715	1	0.0137203	A5SS	hela
FAM177A1	+	hsa:283635	family with sequence similarity 177, member A1	chr14:35046401-35046502	3	0.0137678	IR	hela
HRAS	-	hsa:3265	GTPase HRas	chr11:533277-533358	5	0.0138329	Cassette	hela
COL8A1	+	hsa:1295	Cell proliferation-inducing protein 41	chr3:99707089-99707169	2-3	0.0138934	AltStart	hela
MFHAS1	-	hsa:9258	Malignant fibrous histiocytoma-amplified sequence 1	chr8:8790324-8790434	3	0.0138991	Cassette	hela
BTBD2	-	hsa:55643	BTBD2 protein	chr19:2013547-2013718	2	0.013926	AltStart	hela
AP1G2	-	hsa:8906	cDNA FLJ56213, highly similar to Adapter-relatedprotein complex 1 gamma- 2 subunit	chr14:23564159-23564221	13	0.0139541	A3SS	hela
ACSL4	-	hsa:2182	cDNA FLJ57028, highly similar to Long-chain-fatty-acid--CoA ligase 4 (EC 6.2.1.3)	chrx:109696144-109696196	2	0.0139725	Cassette_multi	hela
FRMD6	+	hsa:122786	cDNA, FLJ96877	chr14:51651996-51652217	3	0.0140777	A5SS	hela
FBXO4	+	hsa:26272	F-box only protein 4	chr5:41939441-41939616	6	0.0141548	Cassette	hela
TMEM175	+	hsa:84286	Transmembrane protein 175	chr4:951646-951682	7	0.0141929	A3SS	hela
ELOF1	-	hsa:84337	Transcription elongation factor 1 homolog	chr19:11555174-11555254	1-2	0.0143203	AltStart	hela
DCAF8	-	hsa:50717	DDB1- and CUL4-associated factor 8	chr1:160261285-160261358	2	0.0143227	Cassette	hela
C16orf45	+	hsa:89927	Chromosome 16 open reading frame 45, isoform CRA_a	chr16:15502266-15502376	2	0.0143249	AltStart	hela
MTCH2	-	hsa:23788	cDNA FLJ51849, highly similar to Mitochondrial carrier homolog 2	chr11:47625674-47625741	11	0.0143403	Cassette	hela
PAX6	-	hsa:5080	cDNA FLJ90400 fis, clone NT2RP2005941, highly similar to Paired box protein Pax-6	chr11:31801871-31801912	9	0.0143759	Cassette	hela
FANCI	+	hsa:55215	cDNA FLJ30614 fis, clone CTONG2001139	chr15:89247726-89247731	2	0.0144559	A5SS	hela
METTL21A	-	hsa:151194	Protein N-lysine methyltransferase METTL21A	chr2:207625062-207625265	2	0.0144655	A5SS	hela
SPIDR	+	hsa:23514	DNA repair-scaffolding protein	chr8:47407861-47407961	9	0.0144892	Cassette_multi	hela
ZBTB17	-	hsa:7709	cDNA, FLJ96187, highly similar to Homo sapiens zinc finger and BTB domain containing 17 (ZBTB17), mRNA	chr1:15946935-15947123	4	0.0145017	Cassette	hela
POLR2E	-	hsa:5434	DNA-directed RNA polymerases I, II, and III subunit RPABC1	chr19:1093904-1094078	2	0.014646	Cassette	hela
IL7R	+	hsa:3575	Interleukin-7 receptor subunit alpha	chr5:35874449-35874542	6	0.0146605	Cassette	hela
LSM14B	+	hsa:149986	Protein LSM14 homolog B	chr20:62127585-62127701	4	0.0147017	Cassette	hela
TNKS	+	hsa:8658	cDNA FLJ61441, highly similar to Tankyrase-1 (EC 2.4.2.30)	chr8:9772369-9772423	27	0.0147442	Cassette	hela
CCDC14	-	hsa:64770	Coiled-coil domain-containing protein 14	chr3:123949384-123950023	6	0.0147648	AltStart	hela
FXR1	+	hsa:8087	cDNA FLJ58772, highly similar to Fragile X mental retardation syndrome-related protein 1	chr3:180975313-180975404	18	0.0147935	Cassette_multi	hela
ARFIP1	+	hsa:27236	cDNA FLJ53696, highly similar to Arfaptin-1	chr4:152790759-152790875	2	0.014812	Cassette	hela
FAM219B	-	hsa:57184	family with sequence similarity 219, member B	chr15:74904982-74905059	4	0.0148172	Cassette	hela
NDUFB2	+	hsa:4708	NADH dehydrogenase (Ubiquinone) 1 beta subcomplex, 2, 8kDa, isoform CRA_a	chr7:140700870-140700959	1-2	0.0148498	Cassette	hela
SLC50A1	+	hsa:55974	Sugar transporter SWEET1	chr1:155136828-155136951	5	0.0149523	Cassette	hela
HSPD1	-	hsa:3329	Heat shock 60kDa protein 1 (Chaperonin), isoform CRA_a	chr2:197499999-197500160	1	0.014971	A5SS	hela
PARK7	+	hsa:11315	Protein DJ-1	chr1:7961922-7962081	2	0.0150151	AltStart	hela
REST	+	hsa:5978	RE1-silencing transcription factor variant E1b/E2c/E2j/E3/E4	chr4:56908913-56909039	2	0.0150482	AltStart	hela
STARD4	-	hsa:134429	cDNA FLJ77652, highly similar to Homo sapiens START domain containing 4, sterol regulated (STARD4), mRNA	chr5:111500267-111500470	6	0.0150842	Cassette	hela
TCF19	+	hsa:6941	Transcription factor 19 isoform 2	chr6:31158897-31159143	2	0.0151348	A3SS	hela
CCDC132	+	hsa:55610	Coiled-coil domain-containing protein 132	chr7:93246102-93246129	3	0.0152079	Cassette	hela
NAP1L4	-	hsa:4676	Nucleosome assembly protein 1-like 4, isoform CRA_b	chr11:2991794-2991874	1-2	0.0153926	AltStart	hela
PBRM1	-	hsa:55193	Protein polybromo-1	chr3:52624897-52624941	19	0.0155864	Cassette	hela
HOXC10	+	hsa:3226	Homeobox C10, isoform CRA_b	chr12:53986606-53986686	1-2	0.0156191	AltStart	hela
CSTF3	-	hsa:1479	cDNA FLJ58134, highly similar to Cleavage stimulation factor 77 kDa subunit	chr11:33141762-33141885	2	0.0156262	IR	hela
CTBP1	-	hsa:1487	C-terminal-binding protein 1	chr4:1241325-1241519	3	0.0156378	Cassette	hela
MRPL42	+	hsa:28977	Mitochondrial ribosomal protein L42, isoform CRA_b	chr12:93470486-93470590	3	0.0156461	Cassette	hela
NFYA	+	hsa:4800	Nuclear transcription factor Y, alpha, isoform CRA_a	chr6:41080811-41080897	3	0.0157173	Cassette	hela
EXD2	+	hsa:55218	cDNA FLJ78298	chr14:69203917-69204000	3	0.0157532	Cassette_multi	hela
COPS7A	+	hsa:50813	COP9 signalosome complex subunit 7a	chr12:6727926-6728001	4	0.0158721	Cassette	hela
TBCD	+	hsa:6904	Tubulin-specific chaperone D	chr17:82900651-82900731	27	0.0158785	Cassette	hela
FUS	+	hsa:2521	cDNA FLJ78268, highly similar to Homo sapiens fusion (involved in t(12;16) in malignant liposarcoma), transcript variant 1, mRNA	chr16:31190105-31190141	11	0.015886	A5SS	hela
TPM2	-	hsa:7169	Tropomyosin beta chain	chr9:35684732-35685139	6	0.0160017	MXE	hela
DZIP1	-	hsa:22873	DZIP1 protein	chr13:95630714-95630810	7	0.0160435	AltStart	hela
ECHDC2	-	hsa:55268	cDNA FLJ51075, moderately similar to Mus musculus enoyl Coenzyme A hydratase domain containing 2 (Echdc2), mRNA	chr1:52921483-52921553	1	0.0160483	A5SS	hela
DMTF1	+	hsa:9988	cDNA FLJ44708 fis, clone BRACE3019071, highly similar to Homo sapiens cyclin D binding myb-like transcription factor 1 (DMTF1), mRNA	chr7:87163239-87163332	4	0.0160538	Cassette	hela
MORF4L2	-	hsa:9643	cDNA FLJ44127 fis, clone THYMU2006420, highly similar to Mortality factor 4-like protein 2	chrx:103684681-103684729	4	0.0160605	Cassette	hela
RNF19A	-	hsa:25897	E3 ubiquitin-protein ligase RNF19A	chr8:100300528-100300651	6	0.0160673	Cassette	hela
DGKD	+	hsa:8527	Diacylglycerol kinase delta	chr2:233449959-233449982	19	0.016071	A3SS	hela
CDK18	+	hsa:5129	PCTAIRE protein kinase 3, isoform CRA_a	chr1:205529563-205530259	14	0.0160878	IR	hela
ESYT2	-	hsa:57488	Extended synaptotagmin-2	chr7:158752781-158752843	13-14	0.0161347	Cassette	hela
TAF15	+	hsa:8148	cDNA FLJ53422, highly similar to TATA-binding protein-associated factor 2N	chr17:35844749-35844818	15	0.0162044	A5SS	hela
C11orf54	+	hsa:28970	Chromosome 11 open reading frame 54, isoform CRA_a	chr11:93741963-93742094	2	0.0162159	Cassette	hela
AKT1	-	hsa:207	RAC-alpha serine/threonine-protein kinase	chr14:104793127-104793601	3	0.0163525	Cassette	hela
ORAI2	+	hsa:80228	Chromosome 7 open reading frame 19, isoform CRA_a	chr7:102436202-102436333	2	0.0163956	Cassette	hela
MTSS1L	-	hsa:92154	MTSS1-like protein	chr16:70679315-70679323	7	0.0164018	Cassette	hela
MRPL52	+	hsa:122704	cDNA FLJ76418, highly similar to Homo sapiens mitochondrial ribosomal protein L52 (MRPL52), transcript variant 1, mRNA	chr14:22830964-22831037	4	0.0164487	Cassette	hela
AVL9	+	hsa:23080	Late secretory pathway protein AVL9 homolog	chr7:32575955-32576072	14	0.01647	Cassette_multi	hela
SCAF11	-	hsa:9169	Protein SCAF11	chr12:45961242-45961322	4-5	0.0164815	AltEnd	hela
UBE2V1	-	hsa:7335	Ubiquitin-conjugating enzyme E2 variant 1	chr20:50096483-50096534	9	0.0167023	Cassette	hela
RNF34	+	hsa:80196	E3 ubiquitin-protein ligase RNF34	chr12:121402742-121402807	2	0.0167253	Cassette	hela
NADK	-	hsa:65220	NAD kinase, isoform CRA_a	chr1:1755374-1755476	14	0.0168186	Cassette	hela
LSM1	-	hsa:27257	U6 snRNA-associated Sm-like protein LSm1	chr8:38169802-38169917	3	0.0168552	Cassette	hela
MEAF6	-	hsa:64769	Chromatin modification-related protein MEAF6	chr1:37495885-37495918	10	0.0168665	Cassette_multi	hela
RABL5	-	hsa:64792	RAB, member RAS oncogene family-like 5, isoform CRA_b	chr7:101318956-101319063	3	0.016883	Cassette_multi	hela
CHD4	-	hsa:1108	cDNA FLJ16830 fis, clone UTERU3022536, highly similar to Chromodomain helicase-DNA-binding protein 4 (EC 3.6.1.-)	chr12:6602154-6602175	4	0.0169246	A3SS	hela
BCL2L1	-	hsa:598	Bcl-2-like protein 1	chr20:31722330-31722348	4	0.0169321	A3SS	hela
TPD52L2	+	hsa:7165	Tumor protein D54	chr20:63882719-63882750	5	0.0170702	A3SS	hela
TCOF1	+	hsa:6949	Treacle protein	chr5:150383738-150384633	19	0.0171113	AltEnd	hela
TROVE2	+	hsa:6738	TROVE domain family, member 2, isoform CRA_b	chr1:193070554-193070619	4	0.0172391	Cassette	hela
MUC16	-	hsa:94025	Mucin-16	chr19:8900295-8900330	38	0.0173067	Cassette	hela
SUMF2	+	hsa:25870	Sulfatase-modifying factor 2	chr7:56074174-56074736	4	0.0173598	MXE	hela
TMEM261	-	hsa:90871	Transmembrane protein 261	chr9:7799449-7799461	1	0.0173932	A5SS	hela
NFRKB	-	hsa:4798	Nuclear factor related to kappaB binding protein, isoform CRA_c	chr11:129884846-129884882	9	0.0174452	A3SS	hela
SLC25A36	+	hsa:55186	cDNA FLJ55091, highly similar to Homo sapiens solute carrier family 25, member 36 (SLC25A36), mRNA	chr3:140968683-140968730	6	0.0174856	Cassette	hela
UBE2R2	+	hsa:54926	Ubiquitin-conjugating enzyme E2 R2	chr9:33886881-33886967	2	0.0175348	Cassette	hela
HNRNPK	-	hsa:3190	Heterogeneous nuclear ribonucleoprotein K, isoform CRA_d	chr9:83969380-83969440	18	0.0176707	A3SS	hela
COMMD4	+	hsa:54939	COMM domain-containing protein 4	chr15:75336092-75336221	1	0.0176715	A5SS	hela
PLS3	+	hsa:5358	cDNA FLJ61108, highly similar to Plastin-3	chrx:115593507-115593632	2	0.0176908	AltStart	hela
UGGT2	-	hsa:55757	UDP-glucose:glycoprotein glucosyltransferase 2	chr13:95816024-95816104	38-39	0.0177017	AltEnd	hela
NT5C3B	-	hsa:115024	7-methylguanosine phosphate-specific 5'-nucleotidase	chr17:41836079-41836182	1	0.0177037	A5SS	hela
FIGNL1	-	hsa:63979	cDNA FLJ14631 fis, clone NT2RP2000660, highly similar to Homo sapiens fidgetin-like 1 (FIGNL1), mRNA	chr7:50447968-50448055	4	0.0177403	Cassette	hela
BIRC6	+	hsa:57448	cDNA FLJ13786 fis, clone PLACE4000654, highly similar to Mus musculus ubiquitin conjugating enzyme	chr2:32463282-32463381	24	0.0177607	A5SS	hela
EMC4	+	hsa:51234	Transmembrane protein 85, isoform CRA_b	chr15:34225650-34225658	2	0.0178974	A5SS	hela
RPS6KB2	+	hsa:6199	Ribosomal protein S6 kinase, 70kDa, polypeptide 2, isoform CRA_a	chr11:67433126-67433216	10	0.0179023	Cassette	hela
BRCA1	-	hsa:672	Breast cancer 1, early onset, isoform CRA_d	chr17:43091435-43094744	10	0.0179336	A5SS	hela
ETNK1	+	hsa:55500	Ethanolamine kinase 1	chr12:22644211-22644415	3	0.0179957	AltEnd	hela
UBXN11	-	hsa:91544	UBX domain-containing protein 11	chr1:26300926-26301024	6	0.0180507	Cassette	hela
SUPT20H	-	hsa:55578	Family with sequence similarity 48, member A, isoform CRA_c	chr13:37054135-37054296	4	0.0180632	Cassette	hela
ARPC1B	+	hsa:10095	Actin related protein 2/3 complex, subunit 1B, 41kDa, isoform CRA_a	chr7:99377439-99377455	2	0.0181068	A5SS	hela
NKIRAS2	+	hsa:28511	NFKB inhibitor interacting Ras-like 2, isoform CRA_b	chr17:42020204-42020269	2	0.0181071	A5SS	hela
CCT4	-	hsa:10575	cDNA FLJ53873, highly similar to T-complex protein 1 subunit delta	chr2:61888177-61888257	1-2	0.0181621	AltEnd	hela
STARD4	-	hsa:134429	cDNA FLJ77652, highly similar to Homo sapiens START domain containing 4, sterol regulated (STARD4), mRNA	chr5:111507329-111507442	2	0.018266	Cassette	hela
STX10	-	hsa:8677	Syntaxin-10	chr19:13144486-13144577	7	0.0183396	IR	hela
ZNF263	+	hsa:10127	cDNA FLJ57935, highly similar to Zinc finger protein 263	chr16:3285059-3285239	2	0.0183849	Cassette	hela
SMG9	-	hsa:56006	Uncharacterized protein	chr19:43744772-43744884	6	0.0184161	Cassette	hela
PEAK1	-	hsa:79834	Pseudopodium-enriched atypical kinase 1	chr15:77365163-77365225	2	0.0185192	Cassette	hela
PRKDC	-	hsa:5591	cDNA FLJ57825, highly similar to DNA-dependent protein kinase catalytic subunit (EC 2.7.11.1)	chr8:47782162-47782254	80	0.0185795	Cassette	hela
SORBS2	-	hsa:8470	cDNA FLJ32196 fis, clone PLACE6002668, highly similar to Homo sapiens sorbin and SH3 domain containing 2 (SORBS2), transcript variant 1, mRNA	chr4:185690562-185690611	9	0.0185996	Cassette	hela
ATP5J2-PTCD1	-	hsa:100526740	ATP5J2-PTCD1 readthrough	chr7:99466111-99466129	1	0.0186064	A5SS	hela
WHAMMP1	-	hsa:100288615	WAS protein homolog associated with actin, golgi membranes and microtubules pseudogene 1	chr15:32524471-32524600	4-5	0.018615	Cassette	hela
PTK2	-	hsa:5747	PTK2 protein tyrosine kinase 2, isoform CRA_a	chr8:140948666-140948723	3-4	0.0186157	Cassette	hela
MTA1	+	hsa:9112	Metastasis associated 1, isoform CRA_c	chr14:105464416-105464463	14	0.0186576	A3SS	hela
VPS9D1	-	hsa:9605	VPS9 domain-containing protein 1	chr16:89708427-89708531	15	0.0187106	Cassette	hela
TMEM170A	-	hsa:124491	Transmembrane protein 170A	chr16:75451669-75451738	3	0.0187945	A5SS	hela
TOMM6	+	hsa:100188893	Mitochondrial import receptor subunit TOM6 homolog	chr6:41789531-41789568	3	0.0188486	A3SS	hela
PM20D2	+	hsa:135293	Peptidase M20 domain-containing protein 2	chr6:89148525-89148574	3	0.0188966	Cassette	hela
NUDT1	+	hsa:4521	Nudix (Nucleoside diphosphate linked moiety X)-type motif 1, isoform CRA_a	chr7:2242261-2242292	2	0.0189851	AltStart	hela
CLPTM1L	-	hsa:81037	cDNA FLJ46605 fis, clone THYMU3047760, highly similar to Homo sapiens cisplatin resistance related protein CRR9p (CRR9), mRNA	chr5:1327575-1327655	9-10	0.0189945	AltStart	hela
USP9X	+	hsa:8239	cDNA FLJ60509, highly similar to Probable ubiquitin carboxyl-terminalhydrolase FAF-X (EC 3.1.2.15)	chrx:41152933-41152948	14	0.0190755	A3SS	hela
UPP1	+	hsa:7378	cDNA FLJ60728, highly similar to Uridine phosphorylase 1 (EC 2.4.2.3)	chr7:48101824-48101870	6	0.0191294	Cassette	hela
HMGB3	+	hsa:3149	High mobility group protein B3	chrx:150983391-150983591	3	0.0191388	AltStart	hela
CYHR1	-	hsa:50626	Cysteine and histidine-rich protein 1	chr8:144465353-144465571	1	0.0191454	A5SS	hela
ZFAND6	+	hsa:54469	cDNA, FLJ93032, highly similar to Homo sapiens zinc finger, A20 domain containing 3 (ZA20D3), mRNA	chr15:80121712-80121748	10	0.0193214	A3SS	hela
NUMA1	-	hsa:4926	Nuclear mitotic apparatus protein 1, isoform CRA_c	chr11:72049419-72049539	5	0.0193634	Cassette	hela
NUB1	+	hsa:51667	NEDD8 ultimate buster 1	chr7:151361059-151361139	9-10	0.0193643	AltEnd	hela
FTSJ1	+	hsa:24140	Putative tRNA (cytidine(32)/guanosine(34)-2'-O)-methyltransferase	chrx:48482794-48482986	12	0.0193908	IR	hela
DOCK9	-	hsa:23348	cDNA FLJ45282 fis, clone BRHIP3001573, highly similar to Dedicator of cytokinesis protein 9	chr13:98825872-98825940	51	0.0193912	Cassette	hela
H2AFV	-	hsa:94239	Histone H2A.V	chr7:44840899-44841012	3	0.0194055	Cassette	hela
APTX	-	hsa:54840	Aprataxin	chr9:32988124-32988129	4	0.019479	A3SS	hela
BLVRA	+	hsa:644	Biliverdin reductase A	chr7:43760017-43760110	2	0.0195428	Cassette	hela
UBA1	+	hsa:7317	Ubiquitin-activating enzyme E1 (A1S9T and BN75 temperature sensitivity complementing), isoform CRA_a	chrx:47196947-47197024	4	0.019613	Cassette	hela
AMIGO2	-	hsa:347902	Adhesion molecule with Ig-like domain 2, isoform CRA_a	chr12:47079142-47079248	2	0.0196805	Cassette	hela
PRPSAP2	+	hsa:5636	Phosphoribosyl pyrophosphate synthetase-associated protein 2, isoform CRA_a	chr17:18865469-18865564	4	0.0196824	Cassette_multi	hela
COX7B	+	hsa:1349	Cytochrome c oxidase subunit 7B, mitochondrial	chrx:77901921-77902015	1-2	0.0197273	Cassette	hela
TMEM184B	-	hsa:25829	Transmembrane protein 184B	chr22:38222642-38222662	11	0.0197974	Cassette	hela
TMEM5	+	hsa:10329	Transmembrane protein 5	chr12:63782541-63782704	3	0.0198712	Cassette	hela
DTL	+	hsa:51514	Denticleless protein homolog	chr1:212042993-212043118	2	0.0198877	Cassette	hela
MAPK14	+	hsa:1432	Mitogen-activated protein kinase 14	chr6:36095987-36096066	10	0.0199146	MXE	hela
ZBTB8OS	-	hsa:339487	Protein archease	chr1:32631827-32631879	5	0.0199181	Cassette	hela
ATF4	+	hsa:468	cDNA FLJ58799, highly similar to Cyclic AMP-dependent transcription factor ATF-4	chr22:39520751-39521354	1	0.0199991	IR	hela
SERF1A	+	hsa:8293	Small EDRK-rich factor 1	chr5:70907734-70908117	3	0.020092	AltEnd	hela
EPB41L1	+	hsa:2036	cDNA FLJ39529 fis, clone PUAEN2004067, highly similar to Band 4.1-like protein 1	chr20:36214357-36214440	24	0.0200975	Cassette	hela
PPAPDC1B	-	hsa:84513	cDNA FLJ76676, highly similar to Homo sapiens phosphatidic acid phosphatase type 2 domain containing 1B, mRNA	chr8:38263406-38264604	8	0.0201616	A3SS	hela
LRTOMT	+	hsa:220074	Transmembrane O-methyltransferase	chr11:72111281-72111286	15	0.0202374	A5SS	hela
DLG1	-	hsa:1739	Disks large homolog 1	chr3:197149743-197149796	11	0.0204007	Cassette_multi	hela
CLIP1	-	hsa:6249	Restin (Reed-Steinberg cell-expressed intermediate filament-associated protein), isoform CRA_b	chr12:122347375-122347479	13	0.0204629	Cassette	hela
NBPF1	-	hsa:55672	Neuroblastoma breakpoint family member 1	chr1:16575157-16579402	17	0.0204811	MXE	hela
POLR3H	-	hsa:171568	Polymerase (RNA) III (DNA directed) polypeptide H (22.9kD), isoform CRA_a	chr22:41532604-41532745	6	0.0204989	Cassette	hela
RSRC1	+	hsa:51319	Serine/Arginine-related protein 53	chr3:158110211-158110223	2	0.0205013	A5SS	hela
GDF9	-	hsa:2661	cDNA FLJ53899, highly similar to Growth/differentiation factor 9	chr5:132866687-132866869	1	0.0205085	IR	hela
COX7B	+	hsa:1349	Cytochrome c oxidase subunit 7B, mitochondrial	chrx:77901744-77901867	1-2	0.0205363	Cassette	hela
ANKRD36	+	hsa:375248	ankyrin repeat domain 36	chr2:97196716-97196788	42	0.0205401	Cassette	hela
EMC8	-	hsa:10328	ER membrane protein complex subunit 8	chr16:85780379-85780473	4	0.0206356	Cassette	hela
VRK2	+	hsa:7444	cDNA FLJ76729, highly similar to Homo sapiens vaccinia related kinase 2 isoform 6 (VRK2) mRNA	chr2:58198579-58198594	21	0.0206748	A3SS	hela
MPG	+	hsa:4350	DNA-3-methyladenine glycosylase	chr16:79139-79331	3	0.0207516	Cassette	hela
ARID1B	+	hsa:57492	cDNA FLJ57012, highly similar to AT-rich interactive domain-containing protein 1B	chr6:157174847-157175005	14	0.0207799	Cassette	hela
C19orf71	+	hsa:100128569	chromosome 19 open reading frame 71	chr19:3547521-3547547	4-5	0.0207921	A5SS	hela
ASNS	-	hsa:440	Asparagine synthetase [glutamine-hydrolyzing]	chr7:97871719-97871996	3	0.0208482	Cassette	hela
PPP1R16A	+	hsa:84988	Protein phosphatase 1 regulatory subunit 16A	chr8:144478351-144478522	2	0.0208817	AltStart	hela
PHF8	-	hsa:23133	Histone lysine demethylase PHF8	chrx:53993601-53993903	16	0.0208844	Cassette	hela
KDM2A	+	hsa:22992	cDNA FLJ51294, highly similar to JmjC domain-containing histone demethylation protein 1A (EC 1.14.11.-)	chr11:67131952-67132073	3	0.020975	Cassette	hela
SERF1B	+	hsa:728492	small EDRK-rich factor 1B (centromeric)	chr5:70032315-70032696	3	0.0209876	AltEnd	hela
PKD1P1	+	hsa:339044	cDNA FLJ56871, highly similar to Polycystin-1	chr16:16328275-16328355	17-18	0.0210102	AltStart	hela
ZNF638	+	hsa:27332	cDNA FLJ77126, highly similar to Homo sapiens zinc finger protein 638 (ZNF638), transcript variant 1, mRNA	chr2:71428547-71428651	26	0.0210207	Cassette	hela
GNL3	+	hsa:26354	Guanine nucleotide binding protein-like 3 (Nucleolar), isoform CRA_b	chr3:52686105-52686202	1	0.0210384	A5SS	hela
NAP1L4	-	hsa:4676	Nucleosome assembly protein 1-like 4, isoform CRA_b	chr11:2989129-2989209	1-2	0.0210606	AltStart	hela
SETX	-	hsa:23064	Senataxin, isoform CRA_b	chr9:132354651-132354856	4	0.0210641	AltStart	hela
ODF2	+	hsa:4957	Outer dense fiber protein 2	chr9:128496141-128496297	24	0.0211385	A5SS	hela
TESC	-	hsa:54997	Calcineurin B homologous protein 3	chr12:117046772-117046777	5	0.0211601	A5SS	hela
PIGT	+	hsa:51604	cDNA FLJ53822, highly similar to GPI transamidase component PIG-T	chr20:45416654-45416694	2	0.0212572	A5SS	hela
PHPT1	+	hsa:29085	PHP14 protein	chr9:136850503-136850560	3	0.0212967	Cassette	hela
NME6	-	hsa:10201	Nucleoside diphosphate kinase 6	chr3:48301296-48301353	1	0.0213353	A5SS	hela
BECN1	-	hsa:8678	Beclin 1 (Coiled-coil, myosin-like BCL2 interacting protein), isoform CRA_b	chr17:42811655-42811797	11	0.0213449	Cassette	hela
NPIPA1	+	hsa:9284	FLJ00322 protein	chr16:14937374-14937505	4	0.0214484	Cassette	hela
AHI1	-	hsa:54806	Jouberin	chr6:135495814-135495898	3	0.0214972	Cassette	hela
SLC38A9	-	hsa:153129	Uncharacterized protein	chr5:55702739-55702894	4	0.0215187	Cassette	hela
CRLF1	-	hsa:9244	Cytokine receptor-like factor 1	chr19:18598164-18598244	6	0.0215239	Cassette	hela
CDA	+	hsa:978	Small cytidine deaminase	chr1:20613842-20613899	3	0.0215468	Cassette	hela
CLSTN1	-	hsa:22883	cDNA FLJ10729 fis, clone NT2RP3001260, highly similar to Calsyntenin-1	chr1:9737498-9737554	11	0.0216596	Cassette	hela
SLC2A8	+	hsa:29988	Solute carrier family 2, (Facilitated glucose transporter) member 8, isoform CRA_a	chr9:127405420-127405565	9	0.0216993	Cassette	hela
MRPL52	+	hsa:122704	cDNA FLJ76418, highly similar to Homo sapiens mitochondrial ribosomal protein L52 (MRPL52), transcript variant 1, mRNA	chr14:22833418-22833489	5	0.0218122	Cassette_multi	hela
U2AF1L4	-	hsa:199746	Splicing factor U2AF 26 kDa subunit	chr19:35743155-35743345	7	0.0218698	Cassette	hela
GSTM4	+	hsa:2948	Glutathione S-transferase Mu 4	chr1:109657590-109657671	4	0.0219013	Cassette	hela
KRIT1	-	hsa:889	KRIT1, ankyrin repeat containing, isoform CRA_b	chr7:92244002-92244149	5	0.0219142	Cassette	hela
PLSCR4	-	hsa:57088	Phospholipid scramblase 4, isoform CRA_b	chr3:146199813-146201077	7	0.0219756	Cassette_multi	hela
RBM6	+	hsa:10180	cDNA FLJ76888, highly similar to Homo sapiens RNA binding motif protein 6 (RBM6), mRNA	chr3:49972059-49975392	4	0.0219765	Cassette_multi	hela
HNRNPH1	-	hsa:3187	cDNA FLJ54533, highly similar to Heterogeneous nuclear ribonucleoprotein H	chr5:179617021-179617051	10	0.022037	A5SS	hela
SIVA1	+	hsa:10572	Apoptosis regulatory protein Siva	chr14:104755630-104755824	2	0.0221292	Cassette	hela
ANKRD36	+	hsa:375248	ankyrin repeat domain 36	chr2:97200453-97200525	46	0.0222743	Cassette	hela
CSNK1E	-	hsa:1454	Casein kinase I isoform epsilon	chr22:38295387-38297998	8-9	0.0223034	Cassette_multi	hela
CWC25	-	hsa:54883	CWC25 spliceosome-associated protein homolog (S. cerevisiae)	chr17:38815625-38815741	3	0.0224748	Cassette	hela
NLRC5	+	hsa:84166	Protein NLRC5	chr16:57055433-57055519	28	0.0224792	Cassette	hela
POLR3C	+	hsa:10623	Polymerase (RNA) III (DNA directed) polypeptide C (62kD), isoform CRA_b	chr1:145826492-145826606	4	0.0224797	IR	hela
SLC2A4RG	+	hsa:56731	cDNA FLJ58270, highly similar to SLC2A4 regulator	chr20:63741869-63742056	4	0.0225501	Cassette	hela
NBPF15	-	hsa:284565	Neuroblastoma breakpoint family member 16	chr1:144450802-144450870	5	0.0225583	A3SS	hela
CNOT4	-	hsa:4850	CCR4-NOT transcription complex, subunit 4, isoform CRA_a	chr7:135363854-135364066	12	0.0226321	Cassette	hela
ZBTB38	+	hsa:253461	cDNA FLJ36882 fis, clone BLADE2000340, highly similar to Zinc finger and BTB domain-containing protein 38	chr3:141438268-141438365	14	0.0226509	Cassette	hela
MBNL1	+	hsa:4154	Muscleblind-like protein 1	chr3:152269692-152269778	4	0.0228174	AltStart	hela
CLTC	+	hsa:1213	Clathrin heavy chain 1	chr17:59687001-59687021	31	0.022857	Cassette	hela
UGGT2	-	hsa:55757	UDP-glucose:glycoprotein glucosyltransferase 2	chr13:95983804-95983864	10	0.023007	Cassette	hela
RSRC1	+	hsa:51319	Serine/Arginine-related protein 53	chr3:158110417-158110604	3	0.0230307	AltStart	hela
ACSL1	-	hsa:2180	cDNA FLJ76467, highly similar to Homo sapiens acyl-CoA synthetase long-chain family member 1 (ACSL1), mRNA	chr4:184770255-184770476	17	0.0231067	MXE	hela
BRD9	-	hsa:65980	Bromodomain-containing protein 9	chr5:883378-883450	10	0.0232452	AltEnd	hela
COPS3	-	hsa:8533	COP9 signalosome complex subunit 3	chr17:17276164-17276183	3	0.0232754	A3SS	hela
GBA	-	hsa:2629	Glucosylceramidase	chr1:155244095-155244233	2	0.0232863	Cassette	hela
NEK9	-	hsa:91754	NIMA (Never in mitosis gene a)-related kinase 9, isoform CRA_a	chr14:75106466-75106502	12	0.0233057	A5SS	hela
JKAMP	+	hsa:51528	JNK1/MAPK8-associated membrane protein	chr14:59484990-59485116	2	0.0233307	Cassette	hela
UPF3A	+	hsa:65110	UPF3 regulator of nonsense transcripts homolog A (Yeast), isoform CRA_c	chr13:114282837-114282943	3	0.0234401	Cassette_multi	hela
ANKRD36	+	hsa:375248	ankyrin repeat domain 36	chr2:97196593-97196621	41	0.0234745	Cassette	hela
IGSF8	-	hsa:93185	Immunoglobulin superfamily member 8	chr1:160091608-160091631	9	0.0234873	A3SS	hela
TSEN54	+	hsa:283989	cDNA FLJ40264 fis, clone TESTI2026233, highly similar to tRNA-splicing endonuclease subunit Sen54	chr17:75522333-75522521	9	0.0235672	A5SS	hela
LYRM1	+	hsa:57149	Uncharacterized protein	chr16:20900753-20900889	2	0.0236155	AltStart	hela
CHTF18	+	hsa:63922	Chromosome transmission fidelity protein 18 homolog	chr16:789125-789210	2	0.0236209	IR	hela
CUEDC1	-	hsa:404093	CUE domain containing 1	chr17:57867357-57867692	14	0.023813	MXE	hela
PPP6R2	+	hsa:9701	Serine/threonine-protein phosphatase 6 regulatory subunit 2	chr22:50457034-50457111	29	0.0238625	Cassette	hela
C5orf66	+	hsa:100996485	chromosome 5 open reading frame 66	chr5:135039141-135039221	1-2	0.0238937	AltStart	hela
MYL6	+	hsa:4637	cDNA FLJ56329, highly similar to Myosin light polypeptide 6	chr12:56160626-56160670	6	0.0239695	Cassette	hela
ABCD3	+	hsa:5825	cDNA FLJ53353, highly similar to ATP-binding cassette sub-family D member 3	chr1:94455739-94455804	3	0.0240925	AltStart	hela
AHNAK	-	hsa:79026	cDNA FLJ57801, highly similar to Homo sapiens AHNAK nucleoprotein (desmoyokin) (AHNAK), transcript variant 1, mRNA	chr11:62544917-62544997	3-4	0.0242026	AltStart	hela
SCAMP4	+	hsa:113178	Secretory carrier-associated membrane protein 4	chr19:1918889-1918990	5	0.0242137	Cassette	hela
USP33	-	hsa:23032	Ubiquitin carboxyl-terminal hydrolase 33	chr1:77745421-77745599	2	0.0242242	Cassette	hela
PPARGC1B	+	hsa:133522	PPARGC1B protein	chr5:149830767-149830883	6	0.0243169	Cassette	hela
RNH1	-	hsa:6050	Ribonuclease inhibitor	chr11:506609-506821	2	0.0243712	AltStart	hela
TMEM206	-	hsa:55248	Transmembrane protein 206	chr1:212413898-212414080	2	0.024433	Cassette	hela
HDGF	-	hsa:3068	cDNA FLJ75113	chr1:156751343-156751546	2	0.02446	AltStart	hela
SP100	+	hsa:6672	cDNA FLJ61544, highly similar to Nuclear autoantigen Sp-100	chr2:230417591-230417665	3	0.0245178	Cassette_multi	hela
PMP22	-	hsa:5376	cDNA FLJ52952, highly similar to Peripheral myelin protein 22	chr17:15262429-15262589	2	0.0245311	AltStart	hela
ZNF670-ZNF695	-	hsa:100533111	ZNF670-ZNF695 readthrough (NMD candidate)	chr1:246999912-246999948	2	0.0246761	A5SS	hela
NFATC3	+	hsa:4775	cDNA FLJ77451, highly similar to Homo sapiens nuclear factor of activated T-cells, cytoplasmic, calcineurin-dependent 3 (NFATC3), transcript variant 1, mRNA	chr16:68221196-68221284	11	0.0247115	MXE	hela
CPSF7	-	hsa:79869	cDNA FLJ57877, highly similar to Cleavage and polyadenylation specificity factor 7	chr11:61420470-61420573	6	0.0247181	Cassette_multi	hela
OSBPL6	+	hsa:114880	Oxysterol-binding protein-related protein 6	chr2:178344286-178344360	13	0.0247829	Cassette	hela
CCDC78	-	hsa:124093	Coiled-coil domain-containing protein 78	chr16:723022-723095	13	0.0248017	IR	hela
TMEM9	-	hsa:252839	Transmembrane protein 9, isoform CRA_b	chr1:201154148-201154445	2	0.0248977	A5SS	hela
LARP4	+	hsa:113251	La-related protein 4	chr12:50428917-50428935	4	0.0249634	A3SS	hela
RCAN1	-	hsa:1827	cDNA FLJ54923, highly similar to Calcipressin-1	chr21:34526663-34526954	4	0.0249822	AltStart	hela
NAA10	-	hsa:8260	N-alpha-acetyltransferase 10	chrx:153932071-153932115	6	0.0250729	Cassette	hela
CLIP4	+	hsa:79745	CAP-GLY domain containing linker protein family, member 4	chr2:29157347-29157402	15	0.0250844	A5SS	hela
TPD52L1	+	hsa:7164	Tumor protein D53	chr6:125257098-125257180	9	0.0250993	Cassette_multi	hela
ADAM10	-	hsa:102	ADAM metallopeptidase domain 10, isoform CRA_b	chr15:58643886-58643978	7	0.0251463	Cassette	hela
BIRC6	+	hsa:57448	cDNA FLJ13786 fis, clone PLACE4000654, highly similar to Mus musculus ubiquitin conjugating enzyme	chr2:32590806-32590978	67	0.0251544	Cassette	hela
SNHG12	-	hsa:85028	small nucleolar RNA host gene 12 (non-protein coding)	chr1:28579912-28579942	4	0.0251837	A5SS	hela
CDK11B	-	hsa:984	CDC2L1 protein	chr1:1657256-1657302	4	0.0253188	Cassette	hela
IFT122	+	hsa:55764	cDNA FLJ12938 fis, clone NT2RP2005022, highly similar to Intraflagellar transport 122 homolog	chr3:129461228-129461304	7	0.0253319	Cassette_multi	hela
CNTROB	+	hsa:116840	Centrobin	chr17:7932800-7932928	1	0.0253646	IR	hela
CRELD2	+	hsa:79174	Putative uncharacterized protein DKFZp667O055	chr22:49923234-49923317	8	0.0253646	Cassette	hela
ACSL3	+	hsa:2181	Acyl-CoA synthetase long-chain family member 3, isoform CRA_a	chr2:222900674-222900780	3	0.0254064	Cassette	hela
PPAN-P2RY11	+	hsa:692312	PPAN-P2RY11 readthrough	chr19:10119067-10119088	14	0.0255022	A3SS	hela
VHL	+	hsa:7428	Von Hippel-Lindau disease tumor suppressor	chr3:10146514-10146636	2	0.0255032	Cassette	hela
PIP4K2C	+	hsa:79837	cDNA PSEC0253 fis, clone NT2RP3003368, highly similar to Homo sapiens phosphatidylinositol-4-phosphate 5-kinase, type II, gamma (PIP5K2C), mRNA	chr12:57599400-57599438	7	0.0256731	Cassette	hela
STAT6	-	hsa:6778	Signal transducer and activator of transcription 6	chr12:57110043-57110110	2	0.025767	Cassette	hela
KPNA1	-	hsa:3836	Importin subunit alpha-5	chr3:122514757-122514875	1	0.0258318	A5SS	hela
C12orf49	-	hsa:79794	UPF0454 protein C12orf49	chr12:116720296-116720447	3	0.0258666	Cassette_multi	hela
ARMCX3	+	hsa:51566	Armadillo repeat containing, X-linked 3, isoform CRA_a	chrx:101623276-101623430	1	0.0259112	A5SS	hela
E2F6	-	hsa:1876	cDNA FLJ56713, highly similar to Transcription factor E2F6	chr2:11458281-11458351	2	0.0259232	Cassette	hela
SMG7	+	hsa:9887	Protein SMG7	chr1:183502253-183502391	4	0.0259251	Cassette	hela
CAMTA2	-	hsa:23125	Calmodulin binding transcription activator 2	chr17:4986954-4987370	2	0.0259759	AltStart	hela
OXCT1	-	hsa:5019	cDNA FLJ51747, highly similar to Succinyl-CoA:3-ketoacid-coenzyme A transferase1, mitochondrial (EC 2.8.3.5)	chr5:41762111-41762200	14	0.0259829	Cassette	hela
EEF1D	-	hsa:1936	Elongation factor 1-delta	chr8:143592647-143592660	5	0.0261834	Cassette	hela
FUS	+	hsa:2521	cDNA FLJ78268, highly similar to Homo sapiens fusion (involved in t(12;16) in malignant liposarcoma), transcript variant 1, mRNA	chr16:31190275-31190302	12	0.0262434	A3SS	hela
PMEPA1	-	hsa:56937	Transmembrane, prostate androgen induced RNA, isoform CRA_c	chr20:57709474-57709975	3	0.0262454	AltStart	hela
BRD9	-	hsa:65980	Bromodomain-containing protein 9	chr5:889160-889165	6	0.0263179	A3SS	hela
ZNF384	-	hsa:171017	Nuclear matrix protein 4	chr12:6689098-6689368	1	0.0264199	A5SS	hela
PER3	+	hsa:8863	Period circadian protein homolog 3	chr1:7842626-7842672	23	0.0264428	A3SS	hela
CPNE1	-	hsa:8904	cDNA FLJ90464 fis, clone NT2RP3002281, highly similar to RNA-binding protein 12	chr20:35658930-35659014	2	0.0264837	Cassette_multi	hela
GOLGA7	+	hsa:51125	Golgin subfamily A member 7	chr8:41507054-41507059	5	0.0265998	A3SS	hela
SGK1	-	hsa:6446	cDNA FLJ52914, highly similar to Serine/threonine-protein kinase Sgk1 (EC 2.7.11.1)	chr6:134174732-134174896	6	0.026654	AltStart	hela
RNF213	+	hsa:57674	Chromosome 17 open reading frame 27, isoform CRA_a	chr17:80278764-80278910	5	0.0266748	Cassette	hela
GGT1	+	hsa:2678	GGT1 protein	chr22:24608990-24609231	4	0.0266949	Cassette	hela
SCOC	+	hsa:60592	Short coiled-coil protein	chr4:140379569-140379652	6	0.0267492	Cassette	hela
C12orf23	+	hsa:90488	Transmembrane protein 263	chr12:106957082-106957149	2	0.0267506	Cassette	hela
APRT	-	hsa:353	Adenine phosphoribosyltransferase	chr16:88810423-88810556	3	0.026855	Cassette	hela
MLLT6	+	hsa:4302	Myeloid/lymphoid or mixed-lineage leukemia (Trithorax homolog, Drosophila) translocated to, 6, isoform CRA_a	chr17:38728477-38728529	20	0.0268948	IR	hela
STRN3	-	hsa:29966	Striatin-3	chr14:30929201-30929311	8	0.0269681	Cassette	hela
RAB9A	+	hsa:9367	RAB9A, member RAS oncogene family, isoform CRA_a	chrx:13703814-13703902	2	0.0269973	Cassette	hela
COPS3	-	hsa:8533	COP9 signalosome complex subunit 3	chr17:17260301-17260474	9	0.0270149	Cassette	hela
ENO3	+	hsa:2027	Beta-enolase	chr17:4953051-4953109	5	0.0270155	Cassette	hela
ATP5J2	-	hsa:9551	ATP synthase subunit f, mitochondrial	chr7:99459147-99459263	3	0.0270383	Cassette	hela
AP2B1	+	hsa:163	AP-2 complex subunit beta	chr17:35670857-35670898	17	0.0270475	Cassette	hela
ABCB6	-	hsa:10058	ATP-binding cassette, sub-family B (MDR/TAP), member 6, isoform CRA_f	chr2:219217670-219217807	2	0.0270592	Cassette	hela
PKD1P5	-		polycystic kidney disease 1 (autosomal dominant) pseudogene 5	chr16:18380710-18380809	22	0.0270617	IR	hela
CENPT	-	hsa:80152	cDNA FLJ78451	chr16:67832108-67832228	5	0.0272232	IR	hela
RFC1	-	hsa:5981	Replication factor C subunit 1	chr4:39323340-39323417	7	0.0273329	Cassette	hela
RNPS1	-	hsa:10921	RNA binding protein S1	chr16:2255585-2255726	10	0.0273589	Cassette	hela
CAMK2G	-	hsa:818	Calcium/calmodulin-dependent protein kinase (CaM kinase) II gamma, isoform CRA_a	chr10:73839539-73839601	14	0.0273619	Cassette	hela
PSMB8	-	hsa:5696	cDNA FLJ50880, highly similar to Proteasome subunit beta type 8 (EC 3.4.25.1)	chr6:32843850-32844039	2	0.0273955	AltStart	hela
XPR1	+	hsa:9213	Xenotropic and polytropic retrovirus receptor, isoform CRA_a	chr1:180836522-180836716	11	0.0274336	Cassette	hela
C9orf41	-	hsa:138199	chromosome 9 open reading frame 41	chr9:75027435-75027459	2	0.0274885	AltStart	hela
PGS1	+	hsa:9489	HCG1642326, isoform CRA_b	chr17:78414879-78414952	8	0.0275057	A3SS	hela
BTBD1	-	hsa:53339	BTB (POZ) domain containing 1, isoform CRA_a	chr15:83028655-83028728	6	0.027538	AltEnd	hela
NR1H3	+	hsa:10062	cDNA, FLJ93824, highly similar to Homo sapiens nuclear receptor subfamily 1, group H, member 3 (NR1H3), mRNA	chr11:47259101-47259259	8	0.0277625	Cassette	hela
GTPBP1	+	hsa:9567	GTP binding protein 1, isoform CRA_c	chr22:38727213-38727348	9	0.0277853	Cassette	hela
ZMIZ1	+	hsa:57178	Retinoic acid induced 17, isoform CRA_a	chr10:79162053-79162133	5	0.0278501	Cassette	hela
RPS6KC1	+	hsa:26750	cDNA FLJ61257, highly similar to Ribosomal protein S6 kinase delta-1 (EC 2.7.11.1)	chr1:213072870-213072986	3	0.0279167	Cassette	hela
CANT1	-	hsa:124583	Calcium activated nucleotidase 1, isoform CRA_b	chr17:79000100-79000270	3	0.0279445	Cassette_multi	hela
USP40	-	hsa:55230	cDNA FLJ56772, highly similar to Ubiquitin carboxyl-terminal hydrolase 40 (EC 3.1.2.15)	chr2:233561160-233561221	4	0.0281483	AltStart	hela
UBR4	-	hsa:23352	E3 ubiquitin-protein ligase UBR4	chr1:19139214-19139220	61	0.028159	A3SS	hela
GNB1	-	hsa:2782	Guanine nucleotide binding protein (G protein), beta polypeptide 1, isoform CRA_a	chr1:1839190-1839238	2	0.0282224	Cassette	hela
LRRC24	-	hsa:441381	Leucine-rich repeat-containing protein 24	chr8:144524110-144524261	4	0.0282318	A5SS	hela
EIF4E	-	hsa:1977	Eukaryotic translation initiation factor 4E isoform A	chr4:98886448-98886546	8	0.0283022	Cassette	hela
MDP1	-	hsa:145553	Magnesium-dependent phosphatase 1, isoform CRA_a	chr14:24214262-24214395	5	0.0283158	Cassette	hela
SUPT5H	+	hsa:6829	cDNA FLJ52493, highly similar to Transcription elongation factor SPT5	chr19:39445804-39445882	2	0.0283236	A3SS	hela
IVD	+	hsa:3712	Isovaleryl-CoA dehydrogenase, mitochondrial	chr15:40418568-40418584	13	0.0283554	A5SS	hela
SEC31A	-	hsa:22872	SEC31-like 1 (S. cerevisiae), isoform CRA_d	chr4:82842140-82842481	24	0.0284073	Cassette_multi	hela
ITPR1	+	hsa:3708	Inositol 1,4,5-triphosphate receptor, type 1, isoform CRA_a	chr3:4727123-4727173	42	0.0284999	Cassette_multi	hela
LAMA5	-	hsa:3911	Laminin subunit alpha-5	chr20:62322658-62322758	46	0.0285315	Cassette	hela
TMEM44	-	hsa:93109	Transmembrane protein 44	chr3:194589768-194589848	12-13	0.0285812	AltStart	hela
IL15	+	hsa:3600	Interleukin-15	chr4:141719366-141719378	4	0.0286076	A3SS	hela
FUS	+	hsa:2521	cDNA FLJ78268, highly similar to Homo sapiens fusion (involved in t(12;16) in malignant liposarcoma), transcript variant 1, mRNA	chr16:31184384-31184396	5	0.0286766	A5SS	hela
RNPEPL1	+	hsa:57140	RNPEPL1 protein	chr2:240576535-240576568	9	0.0287116	A3SS	hela
CSE1L	+	hsa:1434	cDNA FLJ54022, highly similar to Exportin-2	chr20:49096176-49096200	24-25	0.0287677	Cassette	hela
ILK	+	hsa:3611	Integrin-linked protein kinase	chr11:6604180-6604226	2	0.0288039	A3SS	hela
EHD2	+	hsa:30846	EH-domain containing 2, isoform CRA_a	chr19:47742143-47742207	6	0.028932	IR	hela
KAT6A	-	hsa:7994	Histone acetyltransferase KAT6A	chr8:42049576-42049620	2	0.0289392	A5SS	hela
BRI3	+	hsa:25798	Brain protein I3	chr7:98307515-98307682	6	0.0289467	AltEnd	hela
ZDHHC16	+	hsa:84287	Probable palmitoyltransferase ZDHHC16	chr10:97450357-97450536	2	0.0289537	Cassette	hela
NCBP2	-	hsa:22916	cDNA FLJ52508, highly similar to Nuclear cap-binding protein subunit 2	chr3:196939251-196939393	2	0.0290332	A5SS	hela
UCHL5	-	hsa:51377	cDNA FLJ60625, highly similar to Ubiquitin carboxyl-terminal hydrolase isozymeL5 (EC 3.4.19.12)	chr1:193027875-193027955	11	0.0291044	Cassette	hela
NKD2	+	hsa:85409	Protein naked cuticle homolog 2	chr5:1037805-1037911	11	0.0291232	A3SS	hela
VEGFA	+	hsa:7422	Vascular endothelial growth factor, isoform CRA_d	chr6:43780732-43780803	7	0.0291945	Cassette	hela
PIP5K1C	-	hsa:23396	cDNA FLJ61177, highly similar to Phosphatidylinositol-4-phosphate 5-kinasetype-1 gamma (EC 2.7.1.68)	chr19:3633437-3633520	19	0.029304	Cassette_multi	hela
SIN3B	+	hsa:23309	Paired amphipathic helix protein Sin3b	chr19:16875862-16876055	17	0.0293354	A3SS	hela
GPR137	+	hsa:56834	Integral membrane protein GPR137	chr11:64289037-64289143	12	0.0293878	A3SS	hela
MDM2	+	hsa:4193	E3 ubiquitin-protein ligase Mdm2	chr12:68835843-68835984	11	0.0294381	A5SS	hela
DROSHA	-	hsa:29102	Ribonuclease III, nuclear, isoform CRA_a	chr5:31467939-31467963	18	0.029454	A5SS	hela
BRD9	-	hsa:65980	Bromodomain-containing protein 9	chr5:865581-869404	17	0.0294728	A3SS	hela
RBM39	-	hsa:9584	cDNA FLJ44170 fis, clone THYMU2035319, highly similar to RNA-binding region-containing protein 2	chr20:35729462-35729527	7	0.0294774	Cassette	hela
MAP4	-	hsa:4134	Microtubule-associated protein 4, isoform CRA_b	chr3:47909038-47912421	15	0.029548	Cassette_multi	hela
AFMID	+	hsa:125061	Kynurenine formamidase	chr17:78202499-78202751	6	0.0296291	Cassette_multi	hela
CRTC1	+	hsa:23373	CREB-regulated transcription coactivator 1	chr19:18768743-18768793	11	0.0296509	Cassette_multi	hela
EFEMP1	-	hsa:2202	cDNA FLJ77823, highly similar to Homo sapiens EGF-containing fibulin-like extracellular matrix protein 1, transcript variant 3, mRNA	chr2:55922899-55922939	2	0.0297972	Cassette	hela
RIOK1	+	hsa:83732	Serine/threonine-protein kinase RIO1	chr6:7395021-7395053	3	0.0298161	A3SS	hela
FAM168B	-	hsa:130074	Myelin-associated neurite-outgrowth inhibitor	chr2:131093214-131093332	1	0.029837	A5SS	hela
ENOSF1	-	hsa:55556	cDNA FLJ59901, highly similar to Homo sapiens enolase superfamily member 1 (ENOSF1), transcript variant 2, mRNA	chr18:683380-683395	12	0.0298934	A3SS	hela
GTF3C1	-	hsa:2975	General transcription factor 3C polypeptide 1	chr16:27462294-27462486	36	0.0299022	Cassette	hela
DMTF1	+	hsa:9988	cDNA FLJ44708 fis, clone BRACE3019071, highly similar to Homo sapiens cyclin D binding myb-like transcription factor 1 (DMTF1), mRNA	chr7:87182056-87182228	13	0.0299918	A3SS	hela
LAS1L	-	hsa:81887	Ribosomal biogenesis protein LAS1L	chrx:65524564-65524614	9	0.0300393	Cassette	hela
C11orf54	+	hsa:28970	Chromosome 11 open reading frame 54, isoform CRA_a	chr11:93747297-93747448	4	0.0300488	Cassette_multi	hela
STX4	+	hsa:6810	cDNA FLJ57517, highly similar to Syntaxin-4	chr16:31034204-31034226	5	0.0301803	A3SS	hela
MCM3	-	hsa:4172	DNA helicase	chr6:52265235-52265315	16-17	0.0302046	AltStart	hela
USP19	-	hsa:10869	Ubiquitin carboxyl-terminal hydrolase	chr3:49117785-49117830	5	0.0302188	A3SS	hela
NME1	+	hsa:4830	Nucleoside diphosphate kinase A	chr17:51154225-51154444	2	0.0302592	Cassette	hela
BTBD3	+	hsa:22903	cDNA, FLJ79155, highly similar to BTB/POZ domain-containing protein 3	chr20:11892493-11892543	2	0.0302767	AltStart	hela
CLPTM1L	-	hsa:81037	cDNA FLJ46605 fis, clone THYMU3047760, highly similar to Homo sapiens cisplatin resistance related protein CRR9p (CRR9), mRNA	chr5:1321679-1321764	14	0.0302902	IR	hela
NBPF20	-	hsa:100288142	Neuroblastoma breakpoint family member 20	chr1:145292381-145292489	140	0.0303512	Cassette	hela
CREM	+	hsa:1390	cAMP-responsive element modulator	chr10:35195127-35195214	12	0.0303574	AltStart	hela
CD99	+	hsa:4267	CD99 antigen	chrx:2717605-2717652	3	0.0304044	Cassette	hela
METTL1	-	hsa:4234	tRNA (guanine-N(7)-)-methyltransferase	chr12:57771480-57771605	2	0.0304536	Cassette	hela
C17orf80	+	hsa:55028	Uncharacterized protein C17orf80	chr17:73242244-73242351	5	0.0305	Cassette	hela
HYAL1	-	hsa:3373	Hyaluronidase-1	chr3:50300988-50301077	6	0.0305042	Cassette	hela
RHOBTB1	-	hsa:9886	Rho-related BTB domain containing 1, isoform CRA_c	chr10:60872185-60872290	16	0.030524	Cassette	hela
RGS14	+	hsa:10636	Regulator of G-protein signalling 14, isoform CRA_a	chr5:177371475-177371589	14	0.0305783	Cassette	hela
TMEM214	+	hsa:54867	Transmembrane protein 214	chr2:27037790-27037892	10	0.0305973	Cassette	hela
BAIAP2	+	hsa:10458	cDNA FLJ32326 fis, clone PROST2004332, highly similar to Brain-specific angiogenesis inhibitor1-associated protein 2	chr17:81110914-81110959	17	0.0306488	Cassette	hela
EZH2	-	hsa:2146	Enhancer of zeste homolog 2 (Drosophila)	chr7:148832634-148832750	7	0.0306784	Cassette_multi	hela
HYAL3	-	hsa:8372	Hyaluronidase-3	chr3:50293632-50293721	4	0.0309372	Cassette	hela
SUN1	+	hsa:23353	Unc-84 homolog A (C. elegans)	chr7:849923-850033	8-9	0.0309705	Cassette	hela
DNMT1	-	hsa:1786	cDNA FLJ16293 fis, clone OCBBF2021518, highly similar to DNA (cytosine-5)-methyltransferase 1 (EC 2.1.1.37)	chr19:10180187-10180234	6	0.0310451	Cassette	hela
FAM49B	-	hsa:51571	Family with sequence similarity 49, member B, isoform CRA_a	chr8:129879389-129879471	8	0.0310489	Cassette_multi	hela
ZNF7	+	hsa:7553	cDNA, FLJ94346, highly similar to Homo sapiens zinc finger protein 7 (KOX 4, clone HF.16) (ZNF7), mRNA	chr8:144829043-144829090	3	0.0310516	Cassette_multi	hela
USP8	+	hsa:9101	cDNA FLJ34456 fis, clone HLUNG2002659, highly similar to Ubiquitin carboxyl-terminal hydrolase 8 (EC3.1.2.15)	chr15:50424514-50424654	1	0.0310852	A5SS	hela
COPZ2	-	hsa:51226	Coatomer subunit zeta-2	chr17:48027676-48027789	8-9	0.031118	Cassette	hela
HDAC10	-	hsa:83933	Histone deacetylase 10	chr22:50247692-50247776	14	0.0311744	Cassette	hela
TTL	+	hsa:150465	Tubulin--tyrosine ligase	chr2:112521222-112521341	7	0.0312688	Cassette	hela
ATE1	-	hsa:11101	cDNA FLJ77807	chr10:121899866-121899994	9	0.0313343	Cassette	hela
UBE2J2	-	hsa:118424	Ubiquitin-conjugating enzyme E2 J2	chr1:1264783-1264830	4	0.0313468	Cassette	hela
TUBD1	-	hsa:51174	cDNA FLJ12709 fis, clone NT2RP1001033, highly similar to Tubulin delta chain	chr17:59874539-59874703	7	0.0313681	Cassette	hela
MIA3	+	hsa:375056	Melanoma inhibitory activity protein 3	chr1:222662458-222662529	28	0.0314195	Cassette	hela
WDR3	+	hsa:10885	cDNA FLJ77605, highly similar to Homo sapiens WD repeat domain 3 (WDR3), mRNA	chr1:117929844-117929924	1-2	0.031448	AltStart	hela
NKTR	+	hsa:4820	Natural killer-tumor recognition sequence, isoform CRA_a	chr3:42620016-42621429	6	0.031451	A3SS	hela
MPRIP	+	hsa:23164	Myosin phosphatase Rho-interacting protein	chr17:17143556-17143669	9	0.0314926	Cassette	hela
SIPA1L2	-	hsa:57568	SIPA1L2 protein	chr1:232404125-232404178	24	0.0315088	Cassette	hela
GMPR2	+	hsa:51292	GMP reductase 2	chr14:24232872-24232977	2	0.0316069	AltStart	hela
SVIL	-	hsa:6840	cDNA FLJ60365, highly similar to Supervillin	chr10:29508342-29508389	24	0.0316108	Cassette_multi	hela
TLR4	+	hsa:7099	Toll-like receptor 4	chr9:117708199-117708318	2	0.0318263	Cassette	hela
LPGAT1	-	hsa:9926	Acyl-CoA:lysophosphatidylglycerol acyltransferase 1	chr1:211830183-211830330	3	0.0318754	Cassette	hela
BTN2A1	+	hsa:11120	Butyrophilin subfamily 2 member A1	chr6:26458607-26458718	2	0.0319566	Cassette	hela
MICAL3	-	hsa:57553	HCG21531, isoform CRA_b	chr22:18001393-18001501	2	0.0320106	AltStart	hela
BMS1P20	+	hsa:96610	BMS1 pseudogene 20	chr22:22306790-22306833	4	0.0320151	A3SS	hela
TRIM28	+	hsa:10155	cDNA, FLJ94025, highly similar to Homo sapiens tripartite motif-containing 28 (TRIM28), mRNA	chr19:58545425-58545896	2	0.0320477	Cassette_multi	hela
CIRH1A	+	hsa:84916	Cirhin	chr16:69133458-69133512	2	0.0320641	A3SS	hela
RFC5	+	hsa:5985	cDNA FLJ76127, highly similar to Homo sapiens replication factor C (activator 1) 5, 36.5kDa (RFC5), transcript variant 1, mRNA	chr12:118017690-118017815	2	0.0320803	Cassette	hela
PDE2A	-	hsa:5138	cDNA FLJ37705 fis, clone BRHIP2017404, highly similar to cGMP-dependent 3',5'-cyclic phosphodiesterase (EC 3.1.4.17)	chr11:72586407-72586487	17-18	0.0321964	AltStart	hela
MIR4435-1HG	-	hsa:541471	MIR4435-1 host gene (non-protein coding)	chr2:111365561-111365641	4	0.0321983	AltStart	hela
ZBTB4	-	hsa:57659	cDNA FLJ16429 fis, clone BRACE3008238, highly similar to Zinc finger and BTB domain-containing protein 4	chr17:7479184-7479260	3	0.0322263	AltStart	hela
BRD1	-	hsa:23774	Bromodomain containing 1, isoform CRA_a	chr22:49787494-49787577	13	0.0322673	IR	hela
DNAJA4	+	hsa:55466	DnaJ homolog subfamily A member 4	chr15:78266218-78266293	4	0.032283	AltStart	hela
EPB41L2	-	hsa:2037	cDNA FLJ54004, moderately similar to Band 4.1-like protein 2	chr6:131063142-131063155	1	0.0323509	A5SS	hela
SMARCA4	+	hsa:6597	Transcription activator BRG1	chr19:11039458-11039553	32	0.0323698	Cassette	hela
PPP6R3	+	hsa:55291	Serine/threonine-protein phosphatase 6 regulatory subunit 3	chr11:68505249-68505271	2	0.0324078	A5SS	hela
GOLGA4	+	hsa:2803	Centrosome-related protein F46	chr3:37361243-37361305	25	0.0324359	Cassette	hela
DDX39A	-	hsa:10212	DEAD (Asp-Glu-Ala-Asp) box polypeptide 39, isoform CRA_b	chr19:14410421-14410605	6	0.0324375	Cassette	hela
TBL1X	+	hsa:6907	F-box-like/WD repeat-containing protein TBL1X	chrx:9653545-9653689	6	0.0325481	Cassette	hela
CKLF	+	hsa:51192	cDNA FLJ61428	chr16:66565886-66566083	4	0.032578	A3SS	hela
NFIX	+	hsa:4784	Nuclear factor 1 X-type	chr19:13078613-13078735	9	0.0327134	Cassette	hela
ATP2C1	+	hsa:27032	Calcium-transporting ATPase type 2C member 1	chr3:131001314-131001344	30	0.0327575	A5SS	hela
CPEB2	+	hsa:132864	Cytoplasmic polyadenylation element-binding protein 2	chr4:15008338-15008427	3	0.0328532	Cassette	hela
GLA	-	hsa:2717	cDNA FLJ56739, highly similar to Alpha-galactosidase A (EC 3.2.1.22)	chrx:101399744-101399800	4-5	0.0329567	Cassette	hela
GPATCH8	-	hsa:23131	G patch domain-containing protein 8	chr17:44438671-44438715	6	0.0329968	Cassette	hela
BRI3	+	hsa:25798	Brain protein I3	chr7:98306516-98306665	5	0.0330302	A5SS	hela
FAM13B	-	hsa:51306	cDNA, FLJ94962	chr5:137946228-137946311	20	0.0330853	Cassette	hela
AXIN1	-	hsa:8312	Axin-1	chr16:291190-291297	11	0.033127	Cassette	hela
XPO6	-	hsa:23214	cDNA FLJ41852 fis, clone NT2RI3004133, highly similar to Exportin-6	chr16:28167664-28167744	6-7	0.0331507	AltStart	hela
ARHGEF39	-	hsa:84904	cDNA FLJ57465	chr9:35658875-35659173	13	0.0331888	AltEnd	hela
DGUOK	+	hsa:1716	HCG40733, isoform CRA_c	chr2:73957125-73957240	6	0.0332286	Cassette	hela
LRRFIP1	+	hsa:9208	Leucine-rich repeat flightless-interacting protein 1	chr2:237720772-237720822	7	0.033237	Cassette	hela
AP1B1	-	hsa:162	cDNA FLJ56967, highly similar to Adapter-relatedprotein complex 1 beta-1 subunit	chr22:29334350-29334410	17	0.0333262	A3SS	hela
ANKRD36	+	hsa:375248	ankyrin repeat domain 36	chr2:97198586-97198658	44	0.0333509	Cassette	hela
LOC101927178	+	hsa:101927178	uncharacterized LOC101927178	chr14:35109931-35109960	3	0.0333537	A5SS	hela
AKAP13	+	hsa:11214	A-kinase anchor protein 13	chr15:85662388-85662453	17	0.0333927	Cassette	hela
USP37	-	hsa:57695	Ubiquitin carboxyl-terminal hydrolase 37	chr2:218558677-218558717	4	0.0334162	A3SS	hela
FSTL4	-	hsa:23105	Follistatin-related protein 4	chr5:133224190-133224216	11	0.0334431	Cassette	hela
CLK4	-	hsa:57396	Dual-specificity protein kinase CLK4	chr5:178619838-178619896	4	0.0335212	Cassette	hela
NCAPG2	-	hsa:54892	cDNA FLJ34689 fis, clone MESAN2000815, highly similar to Homo sapiens leucine zipper protein 5 (LUZP5), mRNA	chr7:158703650-158703702	2	0.0335713	Cassette_multi	hela
RANGAP1	-	hsa:5905	Ran GTPase activating protein 1, isoform CRA_d	chr22:41264664-41264843	8	0.0335888	Cassette	hela
AMMECR1L	-	hsa:83607	AMMECR1-like	chr2:127867145-127867279	9	0.0336166	Cassette	hela
UBE3A	-	hsa:7337	Ubiquitin-protein ligase E3A	chr15:25409088-25409207	5	0.0336414	Cassette_multi	hela
GUSBP11	-	hsa:91316	cDNA FLJ52668, moderately similar to Beta-glucuronidase (EC 3.2.1.31)	chr22:23700726-23700845	7	0.0337173	Cassette	hela
SPATS2	+	hsa:65244	Spermatogenesis associated, serine-rich 2, isoform CRA_a	chr12:49512862-49512905	10	0.0337861	Cassette	hela
INO80C	-	hsa:125476	INO80 complex subunit C	chr18:35487386-35489385	3	0.0338867	Cassette_multi	hela
ARMC6	+	hsa:93436	cDNA FLJ50945, highly similar to Armadillo repeat-containing protein 6	chr19:19055791-19055928	9	0.0339224	Cassette	hela
ZNF317	+	hsa:57693	Zinc finger protein 317, isoform CRA_a	chr19:9155271-9155453	2	0.0340461	AltStart	hela
SUGP2	-	hsa:10147	Splicing factor, arginine/serine-rich 14, isoform CRA_a	chr19:18994486-18995144	10	0.0340677	IR	hela
PCSK7	-	hsa:9159	cDNA FLJ39888 fis, clone SPLEN2016533, highly similar to Proprotein convertase subtilisin/kexin type 7 (EC 3.4.21.-)	chr11:117207067-117207160	17	0.0341121	Cassette_multi	hela
JARID2	+	hsa:3720	Protein Jumonji	chr6:15410224-15410365	4	0.0341132	Cassette	hela
TSEN34	+	hsa:79042	tRNA splicing endonuclease 34 homolog (S. cerevisiae), isoform CRA_a	chr19:54190371-54190450	1	0.0341324	A5SS	hela
CRCP	+	hsa:27297	Calcitonin gene-related peptide-receptor component protein, isoform CRA_a	chr7:66134280-66134374	5	0.0343123	Cassette_multi	hela
GORASP1	-	hsa:64689	Golgi reassembly stacking protein 1, 65kDa, isoform CRA_c	chr3:39100454-39100503	9	0.0343428	A3SS	hela
GSN	+	hsa:2934	cDNA FLJ35478 fis, clone SMINT2007796, highly similar to Gelsolin	chr9:121299801-121300005	9	0.0344224	AltStart	hela
MRI1	+	hsa:84245	Methylthioribose-1-phosphate isomerase	chr19:13768359-13768447	4	0.0345564	MXE	hela
FAM107B	-	hsa:83641	Protein FAM107B	chr10:14553322-14553387	7	0.0345601	Cassette	hela
SIN3A	-	hsa:25942	Paired amphipathic helix protein Sin3a	chr15:75436346-75436443	6	0.0346061	AltStart	hela
DPP8	-	hsa:54878	Dipeptidyl-peptidase 8, isoform CRA_f	chr15:65515656-65515791	3	0.0346278	Cassette	hela
ADARB1	+	hsa:104	RNA editing deaminase 1	chr21:45118564-45120959	1-2	0.0347749	Cassette_multi	hela
ZNF331	+	hsa:55422	Zinc finger protein 331, isoform CRA_a	chr19:53563763-53563792	10	0.0348106	Cassette	hela
ENTHD2	-	hsa:146705	AP-4 complex accessory subunit tepsin	chr17:81238514-81238986	1	0.0348207	A5SS	hela
NAGPA-AS1	+	hsa:100507589	NAGPA antisense RNA 1	chr16:5033728-5033829	1	0.0348226	IR	hela
STAMBP	+	hsa:10617	STAM-binding protein	chr2:73829070-73829405	1	0.0348842	IR	hela
SDF2	-	hsa:6388	Stromal cell-derived factor 2, isoform CRA_c	chr17:28661726-28662046	1	0.0349209	A5SS	hela
GULP1	+	hsa:51454	PTB domain-containing engulfment adapter protein 1	chr2:188541181-188541318	10	0.0349669	Cassette	hela
RNF212	-	hsa:285498	Probable E3 SUMO-protein ligase RNF212	chr4:1099716-1108404	2	0.0349746	MXE	hela
ZNF598	-	hsa:90850	Zinc finger protein 598	chr16:2002423-2002453	5	0.0349875	A3SS	hela
MEF2BNB-MEF2B	-	hsa:4207	MADS box transcription enhancer factor 2, polypeptide B (Myocyte enhancer factor 2B), isoform CRA_b	chr19:19177380-19177460	5-6	0.0350392	AltEnd	hela
SETX	-	hsa:23064	Senataxin, isoform CRA_b	chr9:132269403-132269489	29	0.035095	Cassette	hela
ASAP1	-	hsa:50807	Arf-GAP with SH3 domain, ANK repeat and PH domain-containing protein 1	chr8:130361670-130361771	4	0.0351069	Cassette	hela
PDGFC	-	hsa:56034	cDNA, FLJ94436, highly similar to Homo sapiens platelet derived growth factor C (PDGFC), mRNA	chr4:156967571-156967594	2	0.0351776	AltStart	hela
ITGA5	-	hsa:3678	Integrin, alpha 5 (Fibronectin receptor, alpha polypeptide), isoform CRA_b	chr12:54397725-54397805	28-29	0.0352381	AltStart	hela
CRLS1	+	hsa:54675	Cardiolipin synthase	chr20:6006667-6006834	2	0.0352627	Cassette	hela
TRMT2B	-	hsa:79979	Chromosome X open reading frame 34, isoform CRA_a	chrx:101051784-101051817	1	0.0352705	A5SS	hela
BIRC6	+	hsa:57448	cDNA FLJ13786 fis, clone PLACE4000654, highly similar to Mus musculus ubiquitin conjugating enzyme	chr2:32453942-32453954	23	0.0352735	A5SS	hela
PANX2	+	hsa:56666	Pannexin	chr22:50175432-50175482	2	0.0353194	Cassette	hela
PRRC2B	+	hsa:84726	Protein PRRC2B	chr9:131494405-131494486	30	0.0353569	Cassette	hela
KMT2B	+	hsa:9757	Histone-lysine N-methyltransferase 2B	chr19:35733485-35733508	29	0.0353849	A5SS	hela
ATP6V0B	+	hsa:533	V-type proton ATPase 21 kDa proteolipid subunit	chr1:43975800-43975848	2	0.035455	Cassette	hela
SLC38A10	-	hsa:124565	Putative sodium-coupled neutral amino acid transporter 10	chr17:81250070-81250093	15	0.0354597	Cassette	hela
UBE2A	+	hsa:7319	cDNA FLJ51703, highly similar to Ubiquitin-conjugating enzyme E2 A (EC 6.3.2.19)	chrx:119581507-119581596	4	0.0355656	Cassette	hela
GUSB	-	hsa:2990	cDNA FLJ53190, highly similar to Beta-glucuronidase (EC 3.2.1.31)	chr7:65974919-65975071	6	0.0356273	Cassette	hela
MEMO1	-		Methylation modifier for class I HLA	chr2:31932067-31932135	4	0.0356397	Cassette	hela
KIAA0930	-	hsa:23313	KIAA0930	chr22:45212265-45212466	2	0.035733	AltStart	hela
GPR176	-	hsa:11245	Probable G-protein-coupled receptor 176	chr15:39807197-39807258	5	0.0357383	A3SS	hela
SELENBP1	-	hsa:8991	cDNA FLJ52715, highly similar to Selenium-binding protein 1	chr1:151369769-151369978	2	0.0357659	A3SS	hela
SAE1	+	hsa:10055	SUMO-1 activating enzyme subunit 1, isoform CRA_b	chr19:47205104-47205129	10	0.0357792	Cassette	hela
COBL	-	hsa:23242	Protein cordon-bleu	chr7:51083058-51083228	10	0.0358613	Cassette	hela
IDH3A	+	hsa:3419	Isocitrate dehydrogenase [NAD] subunit, mitochondrial	chr15:78160092-78160206	5	0.0358906	Cassette	hela
CTNNB1	+	hsa:1499	Catenin (Cadherin-associated protein), beta 1, 88kDa, isoform CRA_a	chr3:41239660-41239819	18	0.0358956	A3SS	hela
AZI1	-	hsa:22994	Centrosomal protein of 131 kDa	chr17:81189843-81189915	26	0.0359238	IR	hela
ALG5	-	hsa:29880	cDNA FLJ56758, highly similar to Dolichyl-phosphate beta-glucosyltransferase (EC 2.4.1.117)	chr13:36985627-36985740	6	0.0360125	Cassette	hela
ANGEL2	-	hsa:90806	angel homolog 2 (Drosophila)	chr1:213000786-213000912	8	0.0360148	Cassette	hela
NAV1	+	hsa:89796	Neuron navigator 1	chr1:201788468-201788638	14	0.036204	Cassette	hela
FANCI	+	hsa:55215	cDNA FLJ30614 fis, clone CTONG2001139	chr15:89245628-89245708	1-2	0.0362619	AltStart	hela
TNFRSF10B	-	hsa:8795	cDNA FLJ59908, highly similar to Tumor necrosis factor receptor superfamily member 10B	chr8:23043138-23043243	2	0.0362907	Cassette	hela
FKBP15	-	hsa:23307	FK506-binding protein 15	chr9:113211477-113211592	2	0.0363077	Cassette	hela
C19orf71	+	hsa:100128569	chromosome 19 open reading frame 71	chr19:3542776-3542977	2	0.0363182	Cassette	hela
NDUFS6	+	hsa:4726	NADH dehydrogenase [ubiquinone] iron-sulfur protein 6, mitochondrial	chr5:1802374-1807146	2	0.0363206	A5SS	hela
PLBD2	+	hsa:196463	Putative phospholipase B-like 2	chr12:113384851-113384946	8	0.0363903	Cassette	hela
ENDOV	+	hsa:284131	Uncharacterized protein	chr17:80428596-80428660	10	0.0364199	Cassette	hela
HDHD1	-	hsa:8226	Pseudouridine-5'-monophosphatase	chrx:7116966-7117034	2	0.0364753	Cassette	hela
UGGT2	-	hsa:55757	UDP-glucose:glycoprotein glucosyltransferase 2	chr13:95986333-95986432	9	0.0364842	Cassette	hela
YY1AP1	-	hsa:55249	YY1-associated protein 1	chr1:155672521-155672560	10	0.0365357	A5SS	hela
2016-09-15	-	hsa:9403	15 kDa selenoprotein	chr1:86868053-86868102	4	0.0365438	Cassette	hela
MIF4GD	-	hsa:57409	MIF4G domain-containing protein	chr17:75270943-75271144	2	0.0366345	A5SS	hela
SLC29A2	-	hsa:3177	Solute carrier family 29 (Nucleoside transporters), member 2, isoform CRA_d	chr11:66366231-66366431	9	0.0366924	IR	hela
C11orf84	+	hsa:144097	chromosome 11 open reading frame 84	chr11:63826928-63826966	9	0.0367505	A3SS	hela
MADD	+	hsa:8567	MAP kinase-activating death domain protein	chr11:47288968-47289027	18	0.0368444	Cassette	hela
EXOC7	-	hsa:23265	cDNA FLJ58532, highly similar to Exocyst complex component 7	chr17:76090329-76090397	8	0.0368531	Cassette	hela
DGKD	+	hsa:8527	Diacylglycerol kinase delta	chr2:233447493-233447905	15	0.0369131	AltStart	hela
TNRC6A	+	hsa:27327	Trinucleotide repeat-containing gene 6A protein	chr16:24778328-24778468	6	0.0369367	AltStart	hela
THADA	-	hsa:63892	thyroid adenoma associated	chr2:43592844-43592890	2	0.0369697	Cassette	hela
RNF170	-	hsa:81790	E3 ubiquitin-protein ligase RNF170	chr8:42896254-42896484	1	0.0370099	A5SS	hela
ORMDL1	-	hsa:94101	ORM1-like protein 1	chr2:189783014-189783123	3	0.0370119	Cassette	hela
RASSF7	+	hsa:8045	Ras association (RalGDS/AF-6) domain family 7, isoform CRA_a	chr11:560971-561033	4	0.0370368	AltStart	hela
CDK11A	-	hsa:728642	Cell division cycle 2-like 2 (PITSLRE proteins), isoform CRA_a	chr1:1703940-1703995	17	0.0370419	A3SS	hela
C1orf52	-	hsa:148423	UPF0690 protein C1orf52	chr1:85258935-85259061	2	0.0371196	Cassette	hela
TEAD2	-	hsa:8463	TEA domain family member 2, isoform CRA_c	chr19:49348957-49349059	11	0.0371598	Cassette	hela
MICALL1	+	hsa:85377	MICAL-like protein 1	chr22:37937792-37937819	16	0.03724	A5SS	hela
EXOSC2	+	hsa:23404	EXOSC2 protein	chr9:130695593-130695606	2	0.0372734	A5SS	hela
HSPG2	-	hsa:3339	Perlecan proteoglycan 2	chr1:21852088-21852832	57	0.0373055	Cassette_multi	hela
SYNRG	-	hsa:11276	Synergin gamma	chr17:37520179-37520214	24	0.037318	Cassette	hela
GARS	+	hsa:2617	Glycyl-tRNA synthetase	chr7:30595824-30595933	2	0.0373313	AltStart	hela
HCFC1	-	hsa:3054	Host cell factor 1	chrx:153961542-153961648	6	0.0374282	Cassette	hela
SFXN4	-	hsa:119559	Sideroflexin-4	chr10:119161055-119161081	4	0.03748	Cassette	hela
EDC3	-	hsa:80153	Enhancer of mRNA-decapping protein 3	chr15:74687091-74687179	3	0.03749	Cassette_multi	hela
DNAJA3	+	hsa:9093	cDNA FLJ10471 fis, clone NT2RP2000045, highly similar to DnaJ homolog subfamily A member 3, mitochondrial	chr16:4454811-4454927	11	0.0374934	Cassette	hela
BRPF1	+	hsa:7862	Peregrin	chr3:9742352-9742539	7	0.0376042	AltEnd	hela
SNX25	+	hsa:83891	cDNA FLJ38342 fis, clone FCBBF3028188, highly similar to Homo sapiens sorting nexin 25 (SNX25), mRNA	chr4:185318904-185318939	10	0.0376717	AltStart	hela
TARBP2	+	hsa:6895	Tar (HIV-1) RNA binding protein 2, isoform CRA_b	chr12:53503027-53503129	5	0.0376941	Cassette	hela
DUSP16	-	hsa:80824	Dual specificity phosphatase 16, isoform CRA_a	chr12:12561000-12561125	2	0.0377564	AltStart	hela
TEX264	+	hsa:51368	Testis-expressed sequence 264 protein	chr3:51672000-51672083	4	0.0377826	AltStart	hela
HERC2	-	hsa:8924	HERC2 protein	chr15:28274291-28275005	8	0.0378091	Cassette_multi	hela
TOMM34	-	hsa:10953	Mitochondrial import receptor subunit TOM34	chr20:44948730-44948877	6	0.0379008	Cassette	hela
BCAP29	+	hsa:55973	cDNA FLJ53907, highly similar to B-cell receptor-associated protein 29	chr7:107613654-107613732	8	0.0379837	Cassette	hela
MVP	+	hsa:9961	Major vault protein isoform A	chr16:29830474-29830515	2	0.0381214	A3SS	hela
B4GALT3	-	hsa:8703	cDNA FLJ32289 fis, clone PROST2000432, highly similar to Beta-1,4-galactosyltransferase 3 (EC 2.4.1.-)	chr1:161176508-161176579	3	0.0381339	A3SS	hela
PDXK	+	hsa:8566	Pyridoxal kinase	chr21:43732362-43732442	3-4	0.0382251	AltStart	hela
SAMD11	+	hsa:148398	Sterile alpha motif domain-containing protein 11	chr1:943253-943377	12	0.0382972	Cassette	hela
SEC24A	+	hsa:10802	cDNA FLJ61651, highly similar to Protein transport protein Sec24A	chr5:134693031-134693698	13	0.0384116	Cassette	hela
RNASEK-C17orf49	+	hsa:100529209	Protein RNASEK-C17orf49	chr17:7014496-7014878	3	0.038442	Cassette	hela
TOP3B	-	hsa:8940	cDNA FLJ39376 fis, clone PERIC1000025, highly similar to DNA topoisomerase 3-beta-1	chr22:21970980-21971061	8	0.0384582	Cassette	hela
ZNF276	+	hsa:92822	Zinc finger protein 276, isoform CRA_g	chr16:89721544-89721845	4	0.0385026	AltStart	hela
LINC00473	-	hsa:90632	Putative transcriptional regulator encoded by LINC00473	chr6:165939456-165940766	2	0.0386306	AltEnd	hela
FAM193A	+	hsa:8603	family with sequence similarity 193, member A	chr4:2655058-2655129	8	0.0386625	Cassette	hela
ATXN7L3	-	hsa:56970	SAGA-associated factor 11	chr17:44196079-44196100	7	0.0386808	A3SS	hela
LINC00152	+	hsa:112597	long intergenic non-protein coding RNA 152	chr2:87478122-87480423	3	0.0387517	Cassette_multi	hela
HNRNPH1	-	hsa:3187	cDNA FLJ54533, highly similar to Heterogeneous nuclear ribonucleoprotein H	chr5:179616869-179616958	11	0.0388085	MXE	hela
ALG8	-	hsa:79053	Asparagine-linked glycosylation 8 homolog (Yeast, alpha-1,3-glucosyltransferase), isoform CRA_a	chr11:78102874-78102948	14	0.0388179	Cassette	hela
TRMT1	-	hsa:55621	TRM1 tRNA methyltransferase 1 homolog (S. cerevisiae), isoform CRA_e	chr19:13116340-13116431	2	0.0389972	A3SS	hela
TBCE	+	hsa:6905	cDNA FLJ57032, moderately similar to Tubulin-specific chaperone E	chr1:235367504-235367552	1	0.0389983	A5SS	hela
TSC2	+	hsa:7249	cDNA FLJ36833 fis, clone ASTRO2010819, highly similar to TUBERIN	chr16:2082436-2082504	32	0.0390118	Cassette	hela
RNF220	+	hsa:55182	cDNA FLJ42800 fis, clone BRAWH3009297	chr1:44649883-44649957	15	0.0391871	Cassette	hela
HMGN3	-	hsa:9324	High mobility group nucleosome-binding domain-containing protein 3	chr6:79202056-79202155	6	0.0391926	Cassette	hela
RHOQ	+	hsa:23433	Ras homolog gene family, member Q, isoform CRA_b	chr2:46543754-46576251	2	0.039346	MXE	hela
GIGYF2	+	hsa:26058	PERQ amino acid-rich with GYF domain-containing protein 2	chr2:232724574-232731234	4	0.0393527	Cassette_multi	hela
PUF60	-	hsa:22827	Poly(U)-binding-splicing factor PUF60	chr8:143828984-143829109	2	0.0394318	AltStart	hela
VGLL4	-	hsa:9686	Transcription cofactor vestigial-like protein 4	chr3:11643437-11643977	4	0.0394443	AltStart	hela
TRMT2B	-	hsa:79979	Chromosome X open reading frame 34, isoform CRA_a	chrx:101013627-101013739	15	0.0394505	Cassette	hela
AACS	+	hsa:65985	Acetoacetyl-CoA synthetase, isoform CRA_b	chr12:125136662-125136864	17	0.0395477	Cassette	hela
OSBPL9	+	hsa:114883	Oxysterol-binding protein-related protein 9	chr1:51748369-51748398	9	0.0396713	Cassette	hela
MRE11A	-	hsa:4361	MRE11 meiotic recombination 11 homolog A (S. cerevisiae), isoform CRA_a	chr11:94493684-94493791	1	0.0397413	A5SS	hela

## Sheet: HUVEC cells
AccID	Strand	KeggID	Description	Location	Exon_Number	Adjusted_PValue	Splicing type	cell type
ATP5H	-	hsa:10476	ATP5H protein	chr17:75040188-75040202	3-4	1.0705e-23	Cassette	HUVEC
TCTN3	-	hsa:26123	Tectonic-3	chr10:95683190-95683195	11	2.29301e-15	A3SS	HUVEC
GPR126	+	hsa:57211	cDNA FLJ54856, highly similar to Homo sapiens G protein-coupled receptor 126 (GPR126), transcript variant b1, mRNA	chr6:142383760-142383843	7	3.08759e-14	Cassette	HUVEC
TCTN3	-	hsa:26123	Tectonic-3	chr10:95683517-95683522	10	2.52413e-13	A5SS	HUVEC
NBPF1	-	hsa:55672	Neuroblastoma breakpoint family member 1	chr1:16582544-16583696	13	1.46696e-12	MXE	HUVEC
NBPF1	-	hsa:55672	Neuroblastoma breakpoint family member 1	chr1:16582544-16585698	14	2.00051e-11	MXE	HUVEC
RAC1	+	hsa:5879	cDNA FLJ77333, highly similar to Homo sapiens ras-related C3 botulinum toxin substrate 1 (rho family, small GTP binding protein Rac1) (RAC1), transcript variant Rac1b, mRNA	chr7:6398662-6398718	4	2.33142e-10	Cassette	HUVEC
CD46	+	hsa:4179	Complement system membrane cofactor protein CD46	chr1:207790253-207790345	13	5.83861e-10	Cassette	HUVEC
CAST	+	hsa:831	cDNA FLJ56123, highly similar to Calpastatin	chr5:96726794-96726859	8	1.90728e-09	Cassette	HUVEC
KMT2A	+	hsa:4297	Histone-lysine N-methyltransferase 2A	chr11:118519952-118519961	33	4.43574e-09	A3SS	HUVEC
MFF	+	hsa:56947	Chromosome 2 open reading frame 33, isoform CRA_a	chr2:227347226-227347384	9	4.73779e-09	Cassette	HUVEC
CD40	+	hsa:958	Tumor necrosis factor receptor superfamily member 5	chr20:46123126-46126741	5	5.42545e-09	MXE	HUVEC
PLCB4	+	hsa:5332	1-phosphatidylinositol 4,5-bisphosphate phosphodiesterase beta-4	chr20:9373047-9373104	14	9.38742e-09	Cassette	HUVEC
STRA13	-	hsa:201254	Centromere protein X	chr17:82019641-82019694	3	9.77422e-09	Cassette	HUVEC
PLOD2	-	hsa:5352	cDNA FLJ55329, highly similar to Procollagen-lysine,2-oxoglutarate5-dioxygenase 2 (EC 1.14.11.4)	chr3:146077862-146077924	15	1.02589e-08	Cassette	HUVEC
MYL6	+	hsa:4637	cDNA FLJ56329, highly similar to Myosin light polypeptide 6	chr12:56160626-56160670	6	1.87805e-08	Cassette	HUVEC
STX2	-	hsa:2054	Syntaxin-2	chr12:130804463-130804543	6-7	1.96082e-08	AltEnd	HUVEC
SNRNP200	-	hsa:23020	SNRNP200 protein	chr2:96295321-96295401	14-15	9.24588e-08	AltStart	HUVEC
SMARCC2	-	hsa:6601	SWI/SNF related, matrix associated, actin dependent regulator of chromatin, subfamily c, member 2, isoform CRA_a	chr12:56159587-56159730	31	9.94794e-08	MXE	HUVEC
KMT2A	+	hsa:4297	Histone-lysine N-methyltransferase 2A	chr11:118519787-118519796	32	1.14795e-07	A5SS	HUVEC
LOC102723726	+	hsa:102723726	uncharacterized LOC102723726	chr14:103123483-103123951	2	1.50864e-07	A5SS	HUVEC
DVL1	-	hsa:1855	Dishevelled, dsh homolog 1 (Drosophila), isoform CRA_a	chr1:1339287-1339362	11	1.79894e-07	A5SS	HUVEC
C5orf28	-	hsa:64417	Transmembrane protein C5orf28	chr5:43479890-43479987	4	2.7177e-07	Cassette	HUVEC
AP2M1	+	hsa:1173	cDNA FLJ53034, highly similar to AP-2 complex subunit mu-1	chr3:184180645-184180650	5	4.09025e-07	Cassette	HUVEC
ESYT2	-	hsa:57488	Extended synaptotagmin-2	chr7:158752781-158752843	13-14	4.12916e-07	Cassette	HUVEC
UPP1	+	hsa:7378	cDNA FLJ60728, highly similar to Uridine phosphorylase 1 (EC 2.4.2.3)	chr7:48101824-48101870	6	4.15698e-07	Cassette	HUVEC
AHNAK	-	hsa:79026	cDNA FLJ57801, highly similar to Homo sapiens AHNAK nucleoprotein (desmoyokin) (AHNAK), transcript variant 1, mRNA	chr11:62522401-62522481	8	4.80484e-07	AltEnd	HUVEC
SMARCA1	-	hsa:6594	Probable global transcription activator SNF2L1	chrx:129493040-129493075	13	6.32377e-07	Cassette	HUVEC
OS9	+	hsa:10956	Protein OS-9	chr12:57720099-57720263	13	8.90007e-07	Cassette	HUVEC
CLDN1	-	hsa:9076	Claudin-1	chr3:190306848-190306917	4	1.17597e-06	IR	HUVEC
CCDC73	-	hsa:493860	coiled-coil domain containing 73	chr11:32602079-32602114	18	1.5759e-06	Cassette	HUVEC
AGRN	+	hsa:375790	Agrin	chr1:1041779-1041796	7	1.60496e-06	AltStart	HUVEC
IARS	-	hsa:3376	Isoleucine--tRNA ligase, cytoplasmic	chr9:92240643-92240691	30-31	1.65343e-06	Cassette	HUVEC
CFDP1	-	hsa:10428	Craniofacial development protein 1	chr16:75381210-75381290	5-6	1.76628e-06	AltEnd	HUVEC
AGRN	+	hsa:375790	Agrin	chr1:1041669-1041749	6	2.13064e-06	AltStart	HUVEC
TNRC18	-	hsa:84629	HCG96198, isoform CRA_a	chr7:5329937-5329969	20	2.55547e-06	Cassette	HUVEC
CASP8	+	hsa:841	HCG16983, isoform CRA_b	chr2:201272898-201272942	10	3.87502e-06	Cassette	HUVEC
FAM104A	-	hsa:84923	family with sequence similarity 104, member A	chr17:73212678-73212740	4	4.73964e-06	Cassette	HUVEC
SNX14	-	hsa:57231	Sorting nexin-14	chr6:85538838-85538864	16	5.06972e-06	Cassette	HUVEC
ZNF570	+	hsa:148268	Zinc finger protein 570	chr19:37470304-37470387	3	5.27405e-06	Cassette	HUVEC
ATP5H	-	hsa:10476	ATP5H protein	chr17:75040148-75040163	4	6.99316e-06	A3SS	HUVEC
UPP1	+	hsa:7378	cDNA FLJ60728, highly similar to Uridine phosphorylase 1 (EC 2.4.2.3)	chr7:48103297-48103411	7	7.11226e-06	Cassette	HUVEC
ANAPC10	-	hsa:10393	Anaphase-promoting complex subunit 10	chr4:145064572-145064692	8	7.94355e-06	Cassette_multi	HUVEC
DST	-	hsa:667	cDNA FLJ55162, highly similar to Bullous pemphigoid antigen 1 isoforms 1/2/3/4/5/8	chr6:56468982-56468999	105	8.90077e-06	Cassette	HUVEC
SNRNP200	-	hsa:23020	SNRNP200 protein	chr2:96293478-96293509	15	1.00044e-05	A3SS	HUVEC
PPARA	+	hsa:5465	Peroxisome proliferator-activated receptor alpha	chr22:46188723-46188822	7	1.00156e-05	Cassette	HUVEC
AMBRA1	-	hsa:55626	Activating molecule in BECN1-regulated autophagy protein 1	chr11:46512727-46512813	11	1.04655e-05	Cassette_multi	HUVEC
AURKB	-	hsa:9212	cDNA, FLJ95791, highly similar to Homo sapiens aurora kinase B (AURKB), mRNA	chr17:8210177-8210249	2	1.1906e-05	Cassette	HUVEC
RAB5C	-	hsa:5878	RAB5C, member RAS oncogene family, isoform CRA_a	chr17:42137762-42137878	2	1.24565e-05	Cassette	HUVEC
MTDH	+	hsa:92140	Metadherin, isoform CRA_a	chr8:97699754-97699852	8	1.56008e-05	Cassette	HUVEC
PHPT1	+	hsa:29085	PHP14 protein	chr9:136850503-136850560	3	1.66655e-05	Cassette	HUVEC
MFF	+	hsa:56947	Chromosome 2 open reading frame 33, isoform CRA_a	chr2:227352514-227352573	10	2.26813e-05	Cassette	HUVEC
RAPGEF3	-	hsa:10411	cDNA FLJ30940 fis, clone FEBRA2007436, highly similar to Rap guanine nucleotide exchange factor 3	chr12:47739371-47739418	25	2.34968e-05	Cassette	HUVEC
NCAPG2	-	hsa:54892	cDNA FLJ34689 fis, clone MESAN2000815, highly similar to Homo sapiens leucine zipper protein 5 (LUZP5), mRNA	chr7:158703650-158703702	2	2.49667e-05	Cassette_multi	HUVEC
KLRC2	-	hsa:3822	NKG2-C type II integral membrane protein	chr12:10435015-10435039	2-3	2.89291e-05	Cassette	HUVEC
MT1E	+	hsa:4493	Metallothionein-1E	chr16:56626466-56626486	2	2.91546e-05	A3SS	HUVEC
SLC25A40	-	hsa:55972	Solute carrier family 25 member 40	chr7:87843977-87844053	10	2.92219e-05	Cassette	HUVEC
CPNE7	+	hsa:27132	Copine-7	chr16:89587782-89587930	11-12	2.97573e-05	MXE	HUVEC
CLDN1	-	hsa:9076	Claudin-1	chr3:190306836-190306848	4	3.61288e-05	A3SS	HUVEC
SUMF2	+	hsa:25870	Sulfatase-modifying factor 2	chr7:56078922-56079039	8-9	3.77419e-05	Cassette	HUVEC
CD276	+	hsa:80381	cDNA FLJ78639	chr15:73702772-73702878	6	4.41168e-05	Cassette	HUVEC
EXOSC9	+	hsa:5393	cDNA FLJ55260, highly similar to Exosome complex exonuclease RRP45 (EC 3.1.13.-)	chr4:121816144-121816194	11	4.88258e-05	Cassette	HUVEC
NADSYN1	+	hsa:55191	Glutamine-dependent NAD(+) synthetase	chr11:71481356-71481404	12	5.22549e-05	Cassette	HUVEC
PHB	-	hsa:5245	cDNA FLJ78511, highly similar to Homo sapiens prohibitin (PHB), mRNA	chr17:49414242-49414333	2	5.33338e-05	Cassette	HUVEC
CD276	+	hsa:80381	cDNA FLJ78639	chr15:73703942-73703997	7	5.46319e-05	Cassette	HUVEC
MACF1	+	hsa:23499	cDNA FLJ58849, highly similar to Microtubule-actin crosslinking factor 1, isoform 4	chr1:39337182-39337331	44	5.52929e-05	Cassette	HUVEC
POLR2A	+	hsa:5430	cDNA FLJ53860, highly similar to DNA-directed RNA polymerase II largest subunit (EC 2.7.7.6)	chr17:7513243-7513265	29	6.33853e-05	IR	HUVEC
HDLBP	-	hsa:3069	High density lipoprotein binding protein (Vigilin), isoform CRA_a	chr2:241315102-241315292	2	6.56356e-05	AltStart	HUVEC
MYO5A	-	hsa:4644	Unconventional myosin-Va	chr15:52343117-52343197	32	7.26543e-05	Cassette	HUVEC
KLRC2	-	hsa:3822	NKG2-C type II integral membrane protein	chr12:10434505-10434530	3	7.51609e-05	A3SS	HUVEC
SMARCC2	-	hsa:6601	SWI/SNF related, matrix associated, actin dependent regulator of chromatin, subfamily c, member 2, isoform CRA_a	chr12:56155173-56155198	31	7.61704e-05	A3SS	HUVEC
BAG6	-	hsa:7917	Large proline-rich protein BAG6	chr6:31652247-31652393	3	7.76621e-05	AltStart	HUVEC
EMP3	+	hsa:2014	Epithelial membrane protein 3, isoform CRA_a	chr19:48325991-48326053	1-2	8.13178e-05	Cassette	HUVEC
LUC7L	-	hsa:55692	Putative RNA-binding protein Luc7-like 1	chr16:228333-228402	3	8.30431e-05	Cassette	HUVEC
HNRNPH1	-	hsa:3187	cDNA FLJ54533, highly similar to Heterogeneous nuclear ribonucleoprotein H	chr5:179616869-179616899	11	8.37693e-05	A5SS	HUVEC
ENSA	-	hsa:2029	Alpha-endosulfine	chr1:150629061-150629133	2	8.41023e-05	AltStart	HUVEC
HEMK1	+	hsa:51409	cDNA, FLJ94681, highly similar to Homo sapiens HemK methyltransferase family member 1 (HEMK1), mRNA	chr3:50572077-50572115	4	9.21245e-05	A3SS	HUVEC
C1orf186	+	hsa:440712	Uncharacterized protein C1orf186	chr1:206060401-206060449	1-2	0.000105386	Cassette_multi	HUVEC
HNRNPK	-	hsa:3190	Heterogeneous nuclear ribonucleoprotein K, isoform CRA_d	chr9:83979601-83979681	2-3	0.000107098	AltStart	HUVEC
NARF	+	hsa:26502	Nuclear prelamin A recognition factor	chr17:82478587-82478667	6-7	0.000119261	AltStart	HUVEC
DBF4B	+	hsa:80174	cDNA FLJ43783 fis, clone TESTI2051806, highly similar to Homo sapiens Dbf4-related factor 1 (DRF1), transcript variant 1, mRNA	chr17:44732178-44732265	8	0.000122708	Cassette	HUVEC
GLS	+	hsa:2744	cDNA FLJ75476, highly similar to Homo sapiens glutaminase (GLS), mRNA	chr2:190920215-190920248	9-10	0.00012417	Cassette	HUVEC
FGFR1OP2	+	hsa:26127	FGFR1 oncogene partner 2	chr12:26960515-26960748	5	0.000126841	Cassette	HUVEC
NBPF14	-	hsa:25832	Neuroblastoma breakpoint family member 14	chr1:148591432-148591504	4	0.000132434	Cassette	HUVEC
IL13RA2	-	hsa:3598	Interleukin-13 receptor alpha 2 variant	chrx:115010644-115010828	6	0.000135185	Cassette	HUVEC
HSF2	+	hsa:3298	Heat shock factor protein 2	chr6:122427903-122427956	11	0.00014323	Cassette	HUVEC
FAM60A	-	hsa:58516	Protein FAM60A	chr12:31323944-31324024	3-4	0.000152098	AltStart	HUVEC
SPG7	+	hsa:6687	cDNA FLJ37308 fis, clone BRAMY2016386, highly similar to Paraplegin (EC 3.4.24.-)	chr16:89545872-89545952	13-14	0.000153479	AltEnd	HUVEC
MUM1	+	hsa:84939	Melanoma ubiquitous mutated protein	chr19:1355055-1355135	1-2	0.000155807	AltStart	HUVEC
ZNF518A	+	hsa:9849	Zinc finger protein 518A	chr10:96151416-96151566	5	0.000161227	Cassette	HUVEC
EXOC1	+	hsa:55763	Exocyst complex component 1	chr4:55888888-55888932	13	0.000162872	Cassette	HUVEC
GTF2H2	-	hsa:2966	General transcription factor IIH subunit 2	chr5:71065125-71065222	2	0.000183124	Cassette	HUVEC
CLDN1	-	hsa:9076	Claudin-1	chr3:190306905-190306917	4	0.000185163	A5SS	HUVEC
DEPDC1	-	hsa:55635	cDNA FLJ61652, highly similar to Mus musculus DEP domain containing 1a (Depdc1a), mRNA	chr1:68482046-68482897	8	0.000189812	Cassette	HUVEC
MACF1	+	hsa:23499	cDNA FLJ58849, highly similar to Microtubule-actin crosslinking factor 1, isoform 4	chr1:39340804-39340953	46	0.000208199	Cassette	HUVEC
POLR3G	+	hsa:10622	Polymerase (RNA) III (DNA directed) polypeptide G (32kD), isoform CRA_a	chr5:90490593-90490673	4-5	0.00020998	AltEnd	HUVEC
SLC16A3	+	hsa:9123	Solute carrier family 16 (Monocarboxylic acid transporters), member 3, isoform CRA_a	chr17:82229011-82229106	2	0.000228835	AltStart	HUVEC
BPTF	+	hsa:2186	Nucleosome-remodeling factor subunit BPTF	chr17:67928959-67929120	19	0.000235487	Cassette	HUVEC
CIT	-	hsa:11113	Citron Rho-interacting kinase	chr12:119711049-119711093	38-39	0.000243798	Cassette	HUVEC
PSAP	-	hsa:5660	Prosaposin (Variant Gaucher disease and variant metachromatic leukodystrophy), isoform CRA_b	chr10:71823888-71823896	8	0.000247488	Cassette	HUVEC
SAT1	+	hsa:6303	Spermidine/spermine N1-acetyltransferase, isoform CRA_a	chrx:23784294-23784403	4	0.000252679	Cassette	HUVEC
KIAA0586	+	hsa:9786	Protein TALPID3	chr14:58540071-58540136	37	0.000258061	Cassette	HUVEC
CLDND1	-	hsa:56650	Claudin domain-containing protein 1	chr3:98521653-98521703	2	0.000258882	Cassette	HUVEC
DLEU1	+	hsa:10301	Leukemia-associated protein 1	chr13:50083142-50083194	2	0.000260913	Cassette	HUVEC
LRRC42	+	hsa:115353	leucine rich repeat containing 42	chr1:53947788-53947981	3	0.000270118	MXE	HUVEC
DCTN2	-	hsa:10540	cDNA FLJ77785	chr12:57538519-57538524	4	0.000283422	Cassette_multi	HUVEC
ASPH	-	hsa:444	Aspartyl/asparaginyl beta-hydroxylase	chr8:61646750-61646878	12	0.000285056	Cassette	HUVEC
PFKFB3	+	hsa:5209	cDNA FLJ54727, highly similar to 6-phosphofructo-2-kinase/fructose-2,6-biphosphatase 3	chr10:6228196-6228218	17	0.000299901	Cassette	HUVEC
TRIOBP	+	hsa:11078	TRIO and F-actin-binding protein	chr22:37759417-37759954	19	0.00030196	AltEnd	HUVEC
PBRM1	-	hsa:55193	Protein polybromo-1	chr3:52558249-52558413	32	0.000308242	Cassette	HUVEC
KIF1C	+	hsa:10749	Kinesin-like protein KIF1C	chr17:4999013-4999046	2	0.00030913	Cassette	HUVEC
KIAA1217	+	hsa:56243	cDNA FLJ57813, weakly similar to p130Cas-associated protein	chr10:24542693-24542770	28	0.000314195	Cassette_multi	HUVEC
SNRNP70	+	hsa:6625	Small nuclear ribonucleoprotein 70kDa polypeptide (RNP antigen), isoform CRA_b	chr19:49102159-49102173	8	0.000322203	AltStart	HUVEC
PLEKHA1	+	hsa:59338	cDNA FLJ90678 fis, clone PLACE1005736, highly similar to Pleckstrin homology domain-containing family A member 1	chr10:122428276-122428346	16	0.000325946	Cassette	HUVEC
CASP8	+	hsa:841	HCG16983, isoform CRA_b	chr2:201258211-201258382	3	0.000332321	AltStart	HUVEC
ZZZ3	-	hsa:26009	ZZ-type zinc finger-containing protein 3	chr1:77641384-77641446	4	0.000335551	Cassette	HUVEC
COX20	+	hsa:116228	cDNA FLJ43269 fis, clone KIDNE2000665, highly similar to Protein FAM36A	chr1:244841944-244842058	2	0.000338504	Cassette	HUVEC
KMT2E	+	hsa:55904	Histone-lysine N-methyltransferase 2E	chr7:105038126-105038199	2	0.00035348	Cassette	HUVEC
NBPF12	+	hsa:149013	Neuroblastoma breakpoint family member 12	chr1:146991113-146991193	33	0.000363976	A3SS	HUVEC
HAS3	+	hsa:3038	Hyaluronan synthase 3 variant 2	chr16:69106226-69106316	2	0.000368968	AltStart	HUVEC
CALD1	+	hsa:800	cDNA FLJ59374, highly similar to Homo sapiens caldesmon 1 (CALD1), transcript variant 2, mRNA	chr7:134935688-134935765	7	0.000376959	Cassette	HUVEC
CTNND1	+	hsa:1500	Catenin (Cadherin-associated protein), delta 1, isoform CRA_e	chr11:57814311-57814373	18	0.000383846	Cassette	HUVEC
KHNYN	+	hsa:23351	cDNA FLJ75063	chr14:24441674-24441795	11	0.000388681	Cassette	HUVEC
FKBP1B	+	hsa:2281	Peptidyl-prolyl cis-trans isomerase FKBP1B	chr2:24054112-24054192	2-3	0.0003978	AltStart	HUVEC
PAK1	-	hsa:5058	Non-specific serine/threonine protein kinase	chr11:77325328-77325376	18	0.000435764	Cassette	HUVEC
COL4A2	+	hsa:1284	Collagen, type IV, alpha 2, isoform CRA_a	chr13:110506374-110506415	46	0.000436788	A3SS	HUVEC
USP33	-	hsa:23032	Ubiquitin carboxyl-terminal hydrolase 33	chr1:77721901-77721925	15	0.0004921	A3SS	HUVEC
BCL7B	-	hsa:9275	B-cell CLL/lymphoma 7 protein family member B	chr7:73539882-73543644	5	0.000494671	MXE	HUVEC
TNC	-	hsa:3371	Tenascin	chr9:115048260-115048532	17	0.00049916	Cassette_multi	HUVEC
GTF3C3	-	hsa:9330	General transcription factor 3C polypeptide 3	chr2:196784768-196784847	9	0.000502427	AltStart	HUVEC
CNTNAP3	-	hsa:79937	CNTNAP3 protein	chr9:39100150-39100164	18	0.000521478	A3SS	HUVEC
AP3S2	-	hsa:10239	Adaptor-related protein complex 3, sigma 2 subunit, isoform CRA_a	chr15:89877306-89877424	4	0.00052303	Cassette	HUVEC
DNM2	+	hsa:1785	Dynamin 2, isoform CRA_b	chr19:10808569-10808580	15	0.000523593	Cassette	HUVEC
KYNU	+	hsa:8942	Kynureninase (L-kynurenine hydrolase) variant	chr2:142881345-142881430	2	0.000526717	Cassette	HUVEC
COQ10A	+	hsa:93058	Coenzyme Q-binding protein COQ10 homolog A, mitochondrial	chr12:56267283-56267433	2	0.000538544	AltStart	HUVEC
EPS8L2	+	hsa:64787	cDNA FLJ55025, highly similar to Epidermal growth factor receptor kinase substrate 8-like protein 2	chr11:706674-706813	2	0.000538903	Cassette	HUVEC
WDR76	+	hsa:79968	WD repeat domain 76	chr15:43827965-43828075	2	0.000551665	A3SS	HUVEC
CETN3	-	hsa:1070	Centrin-3	chr5:90396493-90396564	5	0.000569323	Cassette	HUVEC
CC2D1B	-	hsa:200014	Coiled-coil and C2 domain-containing protein 1B	chr1:52362602-52362629	3	0.000604397	A5SS	HUVEC
PIEZO1	-	hsa:9780	Piezo-type mechanosensitive ion channel component 1	chr16:88717537-88717615	45-46	0.000611018	Cassette	HUVEC
RBM26	-	hsa:64062	RNA-binding protein 26	chr13:79353153-79353224	15	0.000611238	Cassette	HUVEC
CSNK1G3	+	hsa:1456	Casein kinase I isoform gamma-3	chr5:123605339-123605362	13	0.000620014	Cassette	HUVEC
ADRM1	+	hsa:11047	Proteasomal ubiquitin receptor ADRM1	chr20:62304461-62304577	4	0.000630147	Cassette	HUVEC
INS-IGF2	-	hsa:723961	cDNA FLJ78037, highly similar to Homo sapiens insulin-like growth factor 2 (somatomedin A), mRNA	chr11:2137192-2137272	5-6	0.000644145	AltStart	HUVEC
SUN1	+	hsa:23353	Unc-84 homolog A (C. elegans)	chr7:832505-832601	4	0.000649965	Cassette_multi	HUVEC
ITPR3	+	hsa:3710	ITPR3 protein	chr6:33684943-33685073	39	0.000661782	A5SS	HUVEC
ZNF226	+	hsa:7769	Zinc finger protein 226, isoform CRA_a	chr19:44166705-44166882	5	0.000689484	Cassette	HUVEC
RFWD2	-	hsa:64326	cDNA FLJ10416 fis, clone NT2RP1000111, highly similar to RING finger and WD repeat domain protein 2 (EC 6.3.2.-)	chr1:176136488-176136547	7	0.000698607	MXE	HUVEC
MST1R	-	hsa:4486	Receptor protein-tyrosine kinase	chr3:49895961-49895987	11	0.000715771	Cassette	HUVEC
ARHGAP33	+	hsa:115703	Rho GTPase-activating protein 33	chr19:35784495-35784706	18	0.000734252	Cassette	HUVEC
TFPI	-	hsa:7035	Tissue factor pathway inhibitor (Lipoprotein-associated coagulation inhibitor) variant	chr2:187529405-187529485	1-2	0.000748661	AltEnd	HUVEC
TPM1	+	hsa:7168	Tropomyosin 1 (Alpha) isoform 4	chr15:63043831-63044027	2	0.000756485	IR	HUVEC
C15orf38-AP3S2	-	hsa:100526783	Protein C15orf38-AP3S2	chr15:89877344-89877424	7-8	0.000758819	AltEnd	HUVEC
MINK1	+	hsa:50488	Misshapen-like kinase 1	chr17:4890222-4890308	15	0.000760965	Cassette	HUVEC
TSPAN4	+	hsa:7106	Tetraspanin-4	chr11:844076-844186	4	0.000782896	AltStart	HUVEC
POLE	-	hsa:5426	DNA polymerase epsilon catalytic subunit A	chr12:132624905-132624994	48	0.000797938	Cassette	HUVEC
IMPDH2	-	hsa:3615	cDNA FLJ61601, highly similar to Inosine-5'-monophosphate dehydrogenase 2 (EC 1.1.1.205)	chr3:49028248-49028322	4	0.00079949	Cassette	HUVEC
SLC35A3	+	hsa:23443	UDP-N-acetylglucosamine transporter	chr1:99974971-99975069	3	0.000811217	Cassette	HUVEC
ANAPC11	+	hsa:51529	APC11 anaphase promoting complex subunit 11 homolog (Yeast), isoform CRA_a	chr17:81891927-81892106	3	0.000824269	AltStart	HUVEC
ZNF384	-	hsa:171017	Nuclear matrix protein 4	chr12:6678663-6678710	7	0.000842451	Cassette	HUVEC
ELK1	-	hsa:2002	ELK1, member of ETS oncogene family, isoform CRA_a	chrx:47649921-47650026	2	0.000851451	Cassette	HUVEC
PYCR1	-	hsa:5831	Truncated pyrroline-5-carboxylate reductase 1	chr17:81934326-81934745	7	0.000853159	MXE	HUVEC
NBPF12	+	hsa:149013	Neuroblastoma breakpoint family member 12	chr1:146984813-146985756	25	0.000919737	Cassette_multi	HUVEC
SLC25A37	+	hsa:51312	Mitoferrin-1	chr8:23543088-23543211	1-2	0.000939602	Cassette	HUVEC
ZNF702P	-	hsa:79986	Putative zinc finger protein 702	chr19:52975720-52978953	3-4	0.000940659	AltEnd	HUVEC
MICAL3	-	hsa:57553	HCG21531, isoform CRA_b	chr22:17826451-17826516	30	0.000943381	Cassette	HUVEC
DCAF5	-	hsa:8816	Putative uncharacterized protein DKFZp434A035	chr14:69089948-69090052	8	0.000953616	Cassette	HUVEC
CDK11A	-	hsa:728642	Cell division cycle 2-like 2 (PITSLRE proteins), isoform CRA_a	chr1:1703940-1703995	17	0.000954113	A3SS	HUVEC
GTF2H2	-	hsa:2966	General transcription factor IIH subunit 2	chr5:71061272-71061308	5	0.00095489	Cassette	HUVEC
CDK11A	-	hsa:728642	Cell division cycle 2-like 2 (PITSLRE proteins), isoform CRA_a	chr1:1704039-1704146	16	0.0009574	Cassette	HUVEC
KTN1	+	hsa:3895	Kinectin 1 (Kinesin receptor), isoform CRA_b	chr14:55673172-55673255	41	0.000968613	Cassette	HUVEC
NBPF15	-	hsa:284565	Neuroblastoma breakpoint family member 16	chr1:144427047-144427098	19	0.000973546	Cassette	HUVEC
CAPRIN2	-	hsa:65981	Caprin-2	chr12:30720811-30720915	13	0.000981289	Cassette	HUVEC
IGBP1	+	hsa:3476	Immunoglobulin-binding protein 1	chrx:70162346-70162464	7	0.000997046	Cassette	HUVEC
RIF1	+	hsa:55183	cDNA FLJ55392, highly similar to Telomere-associated protein RIF1	chr2:151445338-151445445	20	0.00100541	Cassette	HUVEC
INCENP	+	hsa:3619	Inner centromere protein	chr11:62141500-62141511	11	0.00101525	Cassette	HUVEC
ADD1	+	hsa:118	Alpha-adducin	chr4:2909339-2909431	15	0.00102282	Cassette	HUVEC
ZFYVE21	+	hsa:79038	Zinc finger FYVE domain-containing protein 21	chr14:103729793-103729846	6	0.00103554	Cassette	HUVEC
KIAA1328	+	hsa:57536	KIAA1328	chr18:37084125-37084232	11	0.00104777	Cassette	HUVEC
S100A2	-	hsa:6273	Protein S100-A2	chr1:153563853-153563887	2	0.00108067	A3SS	HUVEC
MTMR3	+	hsa:8897	Myotubularin related protein 3, isoform CRA_d	chr22:29970976-29971062	3	0.00109133	Cassette	HUVEC
RWDD3	+	hsa:25950	RWD domain-containing protein 3	chr1:95239777-95239810	2	0.00114413	Cassette	HUVEC
RPP14	+	hsa:11102	Ribonuclease P protein subunit p14	chr3:58315722-58315819	4	0.00122927	Cassette	HUVEC
CCDC18	+	hsa:343099	coiled-coil domain containing 18	chr1:93220365-93220470	15	0.00123264	AltStart	HUVEC
COA6	+	hsa:388753	Cytochrome c oxidase assembly factor 6 homolog	chr1:234373683-234373840	2	0.00123551	AltStart	HUVEC
PKD1P1	+	hsa:339044	cDNA FLJ56871, highly similar to Polycystin-1	chr16:16336052-16336137	26	0.00125656	Cassette	HUVEC
DIDO1	-	hsa:11083	Death-inducer obliterator 1	chr20:62926432-62926551	2	0.00126175	AltStart	HUVEC
BRE	+	hsa:9577	BRCA1-A complex subunit BRE	chr2:28310082-28310153	13	0.00126632	Cassette	HUVEC
RPS9	+	hsa:6203	Ribosomal protein S9, isoform CRA_a	chr19:54200900-54200961	2	0.00126718	AltStart	HUVEC
LMBR1L	-	hsa:55716	Protein LMBR1L	chr12:49101263-49101323	14	0.00127103	A3SS	HUVEC
CTAGE5	+	hsa:4253	cTAGE family member 5	chr14:39320928-39321056	23	0.00127904	Cassette	HUVEC
STK39	-	hsa:27347	STE20/SPS1-related proline-alanine-rich protein kinase	chr2:168163642-168163731	5	0.00128056	AltStart	HUVEC
DGKA	+	hsa:1606	cDNA FLJ58783, highly similar to Diacylglycerol kinase alpha (EC 2.7.1.107)	chr12:55938511-55938698	9	0.00129411	MXE	HUVEC
MCTP1	-	hsa:79772	cDNA FLJ54825, highly similar to Mus musculus multiple C2 domains, transmembrane 1 (Mctp1), mRNA	chr5:94923962-94924021	11	0.00130176	Cassette_multi	HUVEC
HERC2P2	+	hsa:400322	hect domain and RLD 2 pseudogene 2	chr15:22523042-22523122	3-4	0.00130697	AltEnd	HUVEC
NCL	-	hsa:4691	Nucleolin, isoform CRA_b	chr2:231460669-231460683	4	0.00132289	A5SS	HUVEC
GSN	+	hsa:2934	cDNA FLJ35478 fis, clone SMINT2007796, highly similar to Gelsolin	chr9:121300056-121300126	10	0.00134081	Cassette	HUVEC
GBP3	-	hsa:2635	Guanylate-binding protein 3	chr1:89020126-89020211	3	0.00136225	Cassette	HUVEC
ZNF320	-	hsa:162967	Zinc finger protein 320	chr19:52897520-52897600	1-2	0.00138848	AltStart	HUVEC
GNL3L	+	hsa:54552	Guanine nucleotide binding protein-like 3 (Nucleolar)-like, isoform CRA_a	chrx:54530302-54530419	1	0.00139625	A5SS	HUVEC
TRPM7	-	hsa:54822	Transient receptor potential cation channel, subfamily M, member 7, isoform CRA_a	chr15:50588191-50588250	28	0.00141297	Cassette	HUVEC
COA4	-	hsa:51287	Cytochrome c oxidase assembly factor 4 homolog, mitochondrial	chr11:73876479-73876575	1-2	0.00141889	Cassette	HUVEC
DNM1L	+	hsa:10059	cDNA FLJ59948, highly similar to Dynamin-1-like protein (EC 3.6.5.5)	chr12:32738264-32738296	18	0.00142014	MXE	HUVEC
ABR	-	hsa:29	cDNA FLJ60543, highly similar to Active breakpoint cluster region-related protein	chr17:1007100-1007165	29	0.00143127	A5SS	HUVEC
ZCCHC10	-	hsa:54819	Zinc finger CCHC domain-containing protein 10	chr5:133019123-133019203	2-3	0.00143842	AltEnd	HUVEC
ETHE1	-	hsa:23474	cDNA, FLJ96390, highly similar to Homo sapiens protein expressed in thyroid (YF13H12), mRNA	chr19:43526515-43526659	2	0.0014454	Cassette_multi	HUVEC
KLRC2	-	hsa:3822	NKG2-C type II integral membrane protein	chr12:10435800-10435993	1	0.00144733	AltStart	HUVEC
MATR3	+	hsa:9782	cDNA FLJ55637, highly similar to Matrin-3	chr5:139293805-139294028	5	0.00148348	A5SS	HUVEC
KIAA0895	-	hsa:23366	KIAA0895	chr7:36366916-36367111	3	0.00149842	A5SS	HUVEC
DLG1	-	hsa:1739	Disks large homolog 1	chr3:197161640-197161738	10	0.00150521	Cassette	HUVEC
DMD	-	hsa:1756	Dystrophin	chrx:31126642-31126673	85	0.00152163	Cassette	HUVEC
AK2	-	hsa:204	cDNA FLJ55097, highly similar to Adenylate kinase isoenzyme 2, mitochondrial (EC 2.7.4.3)	chr1:33031544-33031661	2	0.00152563	Cassette	HUVEC
C11orf49	+	hsa:79096	cDNA FLJ52767	chr11:46987208-46987310	2	0.00153429	Cassette	HUVEC
APLP2	+	hsa:334	Amyloid beta (A4)-like protein 2, isoform CRA_a	chr11:130137256-130137291	15	0.00153559	Cassette	HUVEC
ZDHHC7	-	hsa:55625	Palmitoyltransferase ZDHHC7	chr16:84988763-84988873	4	0.00157634	Cassette	HUVEC
POLR2J2	-	hsa:246721	DNA-directed RNA polymerase II subunit RPB11-b1	chr7:102642630-102642710	4-5	0.00158741	AltStart	HUVEC
SETD5	+	hsa:55209	SET domain containing 5	chr3:9468519-9468575	25	0.00160643	Cassette	HUVEC
AZI2	-	hsa:64343	5-azacytidine-induced protein 2	chr3:28331689-28331950	8	0.00161688	AltEnd	HUVEC
VTA1	+	hsa:51534	Vacuolar protein sorting-associated protein VTA1 homolog	chr6:142203985-142204065	7	0.0016479	Cassette	HUVEC
SLC25A29	-	hsa:123096	Mitochondrial basic amino acids transporter	chr14:100295626-100295701	7	0.00165797	Cassette	HUVEC
UBA3	-	hsa:9039	cDNA, FLJ95615, highly similar to Homo sapiens ubiquitin-activating enzyme E1C (UBA3 homolog, yeast)(UBE1C), mRNA	chr3:69080112-69080153	2	0.00166103	Cassette	HUVEC
NT5C3A	-	hsa:51251	5'-nucleotidase, cytosolic III	chr7:33035934-33035988	3	0.00167134	Cassette_multi	HUVEC
PANK2	+	hsa:80025	PANK2 protein	chr20:3889816-3889932	3	0.00168002	AltStart	HUVEC
TRIML2	-	hsa:205860	Probable E3 ubiquitin-protein ligase TRIML2	chr4:188097324-188097346	6	0.00168359	Cassette	HUVEC
C9orf89	+	hsa:84270	Bcl10-interacting CARD protein	chr9:93111879-93111938	4	0.00169196	Cassette	HUVEC
YPEL5	+	hsa:51646	yippee-like 5 (Drosophila)	chr2:30148245-30148305	2	0.0016951	Cassette	HUVEC
LTA4H	-	hsa:4048	Leukotriene A-4 hydrolase	chr12:96003838-96003920	18	0.00172134	Cassette	HUVEC
SYNCRIP	-	hsa:10492	cDNA, FLJ94136, highly similar to Homo sapiens synaptotagmin binding, cytoplasmic RNA interacting protein (SYNCRIP), mRNA	chr6:85641292-85641451	3	0.00173508	Cassette	HUVEC
RAI14	+	hsa:26064	cDNA FLJ13073 fis, clone NT2RP3001854, highly similar to Ankycorbin	chr5:34813574-34813660	17	0.00180588	Cassette	HUVEC
EEF1D	-	hsa:1936	Elongation factor 1-delta	chr8:143590645-143590733	7	0.001817	AltStart	HUVEC
RHPN1	+	hsa:114822	Rhophilin-1	chr8:143381268-143381344	13	0.00181912	Cassette	HUVEC
SPAST	+	hsa:6683	Spastin	chr2:32098796-32098891	4	0.00182155	Cassette	HUVEC
BIRC6	+	hsa:57448	cDNA FLJ13786 fis, clone PLACE4000654, highly similar to Mus musculus ubiquitin conjugating enzyme	chr2:32435454-32435496	14	0.00182944	A3SS	HUVEC
LSS	-	hsa:4047	cDNA, FLJ92849, highly similar to Homo sapiens lanosterol synthase (2,3-oxidosqualene-lanosterol cyclase) (LSS), mRNA	chr21:46222630-46222663	4	0.00183528	A5SS	HUVEC
MLLT4	+	hsa:4301	Afadin	chr6:167913403-167913423	16	0.00185338	Cassette	HUVEC
ZNF227	+	hsa:7770	cDNA FLJ50866, highly similar to Zinc finger protein 227	chr19:44228446-44228487	5	0.0018638	A3SS	HUVEC
ERI3	-	hsa:79033	Prion protein interacting protein, isoform CRA_d	chr1:44247939-44248038	9	0.00186738	Cassette	HUVEC
HUWE1	-	hsa:10075	HECT, UBA and WWE domain containing 1, isoform CRA_c	chrx:53686166-53686184	3	0.00188693	AltStart	HUVEC
MCOLN3	-	hsa:55283	Mucolipin-3	chr1:85047575-85047609	2	0.00189615	Cassette	HUVEC
FN1	-	hsa:2335	Fibronectin 1, isoform CRA_n	chr2:215392931-215393203	25	0.0019546	Cassette	HUVEC
MRPL55	-	hsa:128308	Mitochondrial ribosomal protein L55, isoform CRA_a	chr1:228108955-228109021	2	0.0019591	Cassette	HUVEC
PCNP	+	hsa:57092	PEST proteolytic signal-containing nuclear protein	chr3:101590215-101590270	4	0.00206169	Cassette	HUVEC
ANKRD11	-	hsa:29123	Ankyrin repeat domain 11 variant	chr16:89431256-89431326	2	0.00207992	Cassette	HUVEC
ODF2L	-	hsa:57489	Outer dense fiber protein 2-like	chr1:86356444-86356602	14	0.00208459	Cassette_multi	HUVEC
TMEM161B	-	hsa:153396	cDNA FLJ50063	chr5:88207142-88207180	8	0.00209466	A3SS	HUVEC
PHACTR4	+	hsa:65979	Phosphatase and actin regulator 4	chr1:28457831-28457859	5	0.00209515	Cassette	HUVEC
TMEM51	+	hsa:55092	Transmembrane protein 51, isoform CRA_b	chr1:15210490-15210562	5	0.00211355	Cassette	HUVEC
CYTH1	-	hsa:9267	cDNA FLJ59923, highly similar to Cytohesin-1	chr17:78676995-78677050	17	0.0021202	Cassette	HUVEC
ARRB1	-	hsa:408	cDNA FLJ75454, highly similar to Homo sapiens arrestin, beta 1 (ARRB1), transcript variant 1, mRNA	chr11:75271701-75271724	15	0.00212785	Cassette	HUVEC
AK2	-	hsa:204	cDNA FLJ55097, highly similar to Adenylate kinase isoenzyme 2, mitochondrial (EC 2.7.4.3)	chr1:33012074-33012122	7-8	0.00213614	Cassette	HUVEC
RRBP1	-	hsa:6238	Ribosome-binding protein 1	chr20:17679995-17680075	2	0.00214841	Cassette	HUVEC
STAG3L3	-	hsa:442578	STAG3-like protein 3	chr7:73000358-73000481	4	0.00215715	Cassette	HUVEC
SAMD4B	+	hsa:55095	Protein Smaug homolog 2	chr19:39355118-39355150	5	0.00221014	AltStart	HUVEC
TTYH3	+	hsa:80727	Protein tweety homolog 3	chr7:2659960-2660040	13-14	0.00223458	AltStart	HUVEC
ATM	+	hsa:472	Ataxia telangiectasia mutated (Includes complementation groups A, C and D), isoform CRA_a	chr11:108224784-108224871	4	0.00225449	Cassette	HUVEC
HUWE1	-	hsa:10075	HECT, UBA and WWE domain containing 1, isoform CRA_c	chrx:53562831-53562929	56	0.00226041	Cassette	HUVEC
EFNA3	+	hsa:1944	cDNA FLJ59263, highly similar to Ephrin-A3	chr1:155085562-155085642	2-3	0.00231664	AltStart	HUVEC
CAMK2G	-	hsa:818	Calcium/calmodulin-dependent protein kinase (CaM kinase) II gamma, isoform CRA_a	chr10:73853192-73853246	5	0.00231678	Cassette	HUVEC
NAPB	-	hsa:63908	N-ethylmaleimide-sensitive factor attachment protein, beta, isoform CRA_d	chr20:23395139-23395185	4	0.00234163	Cassette	HUVEC
HCG18	-	hsa:414777	HLA complex group 18 (non-protein coding)	chr6:30314269-30314482	2	0.00236044	Cassette	HUVEC
KDM5B	-	hsa:10765	cDNA FLJ10538 fis, clone NT2RP2001127, highly similar to Homo sapiens Jumonji, AT rich interactive domain 1B (RBP2-like) (JARID1B), mRNA	chr1:202766424-202766504	5-6	0.00237857	AltEnd	HUVEC
KHSRP	-	hsa:8570	cDNA FLJ51330, highly similar to Far upstream element-binding protein 2	chr19:6415534-6415609	17	0.00241089	A5SS	HUVEC
BCLAF1	-	hsa:9774	cDNA, FLJ79533, highly similar to Bcl-2-associated transcription factor 1	chr6:136267029-136267175	13	0.00242821	Cassette	HUVEC
HHLA3	+	hsa:11147	HERV-H LTR-associating protein 3	chr1:70366933-70366984	3	0.00253882	Cassette	HUVEC
DKK3	-	hsa:27122	cDNA FLJ35660 fis, clone SPLEN2017538, highly similar to Dickkopf-related protein 3	chr11:12001692-12001772	5-6	0.00254515	AltEnd	HUVEC
PAPLN	+	hsa:89932	cDNA FLJ45428 fis, clone BRHIP3038735, highly similar to Homo sapiens papilin, proteoglycan-like sulfated glycoprotein (PAPLN), mRNA	chr14:73251486-73251566	8	0.00256051	Cassette	HUVEC
COA1	-	hsa:55744	Cytochrome c oxidase assembly factor 1 homolog	chr7:43650612-43650712	4	0.00256124	MXE	HUVEC
ATP6V1F	+	hsa:9296	V-type proton ATPase subunit F	chr7:128865120-128865203	2	0.00261675	Cassette	HUVEC
ASPH	-	hsa:444	Aspartyl/asparaginyl beta-hydroxylase	chr8:61633683-61633727	19	0.00262192	Cassette	HUVEC
ODF2L	-	hsa:57489	Outer dense fiber protein 2-like	chr1:86382242-86382358	7	0.00269683	Cassette	HUVEC
RSRC1	+	hsa:51319	Serine/Arginine-related protein 53	chr3:158110417-158110604	3	0.00271948	AltStart	HUVEC
TCEB1	-	hsa:6921	Transcription elongation factor B (SIII), polypeptide 1 (15kDa, elongin C), isoform CRA_a	chr8:73971870-73971908	2	0.00273086	AltStart	HUVEC
PABPC1L	+	hsa:80336	Polyadenylate-binding protein 1-like	chr20:44936894-44936976	12-13	0.00275057	Cassette	HUVEC
GOLGA3	-	hsa:2802	Golgin subfamily A member 3	chr12:132827808-132827825	4	0.00276578	AltStart	HUVEC
COPS3	-	hsa:8533	COP9 signalosome complex subunit 3	chr17:17276035-17276183	3	0.00277268	Cassette	HUVEC
BCKDK	+	hsa:10295	Branched chain ketoacid dehydrogenase kinase, isoform CRA_b	chr16:31112027-31112121	11	0.00279666	IR	HUVEC
BAX	+	hsa:581	Apoptosis regulator BAX	chr19:48960239-48960336	5	0.00282448	Cassette	HUVEC
DCAF10	+	hsa:79269	DDB1- and CUL4-associated factor 10	chr9:37857241-37857351	6	0.00287648	Cassette	HUVEC
NBPF20	-	hsa:100288142	Neuroblastoma breakpoint family member 20	chr1:145414751-145414781	1-2	0.00291092	Cassette	HUVEC
ZDHHC3	-	hsa:51304	Palmitoyltransferase ZDHHC3	chr3:44958588-44958685	5	0.00291629	Cassette	HUVEC
HN1L	+	hsa:90861	cDNA, FLJ79413, highly similar to Hematological and neurological expressed 1-like protein	chr16:1683509-1683592	1-2	0.0029386	Cassette	HUVEC
CHD8	-	hsa:57680	Chromodomain-helicase-DNA-binding protein 8	chr14:21436901-21436981	1-2	0.00296171	AltStart	HUVEC
SUN2	-	hsa:25777	Unc-84 homolog B (C. elegans), isoform CRA_b	chr22:38754642-38754706	4	0.00296711	Cassette	HUVEC
APLP2	+	hsa:334	Amyloid beta (A4)-like protein 2, isoform CRA_a	chr11:130123612-130123779	8	0.0029728	Cassette	HUVEC
SLC35F5	-	hsa:80255	Solute carrier family 35, member F5, isoform CRA_c	chr2:113717753-113717850	15	0.00301763	Cassette	HUVEC
BCAR1	-	hsa:9564	cDNA, FLJ95582, highly similar to Homo sapiens breast cancer anti-estrogen resistance 1 (BCAR1),mRNA	chr16:75250669-75250947	8	0.00304781	AltStart	HUVEC
PARP12	-	hsa:64761	Zinc finger CCCH type domain containing 1	chr7:140057693-140057773	2-3	0.00305214	AltEnd	HUVEC
SEMA4F	+	hsa:10505	cDNA FLJ52836, highly similar to Semaphorin-4F	chr2:74673457-74673576	6	0.00307428	Cassette_multi	HUVEC
PFN2	-	hsa:5217	Profilin-2	chr3:149966264-149966586	3	0.00308859	A3SS	HUVEC
TNRC18	-	hsa:84629	HCG96198, isoform CRA_a	chr7:5397122-5397202	2-3	0.00310516	AltStart	HUVEC
TCF7L2	+	hsa:6934	cDNA FLJ90224 fis, clone NT2RM1000789, highly similar to Mus musculus transcription factor 7-like 2, T-cell specific, HMG-box (Tcf7l2), mRNA	chr10:113144013-113144025	11	0.00313429	A5SS	HUVEC
MACF1	+	hsa:23499	cDNA FLJ58849, highly similar to Microtubule-actin crosslinking factor 1, isoform 4	chr1:39340502-39340717	45	0.00314054	Cassette	HUVEC
C1D	-	hsa:10438	Nuclear nucleic acid-binding protein C1D	chr2:68053061-68053137	2	0.00317272	Cassette	HUVEC
ZC3HAV1L	-	hsa:92092	zinc finger CCCH-type, antiviral 1-like	chr7:139028615-139028702	4	0.00319349	A5SS	HUVEC
GPBP1	+	hsa:65056	Vasculin	chr5:57237113-57237172	9	0.00320658	Cassette	HUVEC
SS18	-	hsa:6760	Synovial sarcoma translocation, chromosome 18, isoform CRA_b	chr18:26035831-26035923	10	0.00320803	Cassette	HUVEC
KCTD9	-	hsa:54793	cDNA FLJ60779, highly similar to BTB/POZ domain-containing protein KCTD9	chr8:25450380-25450481	3	0.00323604	Cassette	HUVEC
OXR1	+	hsa:55074	Oxidation resistance protein 1	chr8:106737520-106737600	18	0.00324202	Cassette_multi	HUVEC
RFXANK	+	hsa:8625	Regulatory factor X-associated ankyrin-containing protein, isoform CRA_a	chr19:19197186-19197251	7	0.00325908	Cassette	HUVEC
MRPL52	+	hsa:122704	cDNA FLJ76418, highly similar to Homo sapiens mitochondrial ribosomal protein L52 (MRPL52), transcript variant 1, mRNA	chr14:22833482-22833489	5	0.00326623	A5SS	HUVEC
ZFAND5	-	hsa:7763	Zinc finger, A20 domain containing 2, isoform CRA_a	chr9:72363470-72363606	3	0.00327583	Cassette	HUVEC
TMEM164	+	hsa:84187	Transmembrane protein 164	chrx:110003066-110003178	2	0.00328338	AltStart	HUVEC
IKBKB	+	hsa:3551	IKBKB protein	chr8:42319585-42319646	16	0.00330626	Cassette	HUVEC
PRKD3	-	hsa:23683	Protein kinase C	chr2:37292922-37292976	5	0.00333031	Cassette	HUVEC
ITPR3	+	hsa:3710	ITPR3 protein	chr6:33652528-33652608	2-3	0.00336767	AltStart	HUVEC
MET	+	hsa:4233	Receptor protein-tyrosine kinase	chr7:116724772-116724847	4	0.00341024	AltStart	HUVEC
TBC1D5	-	hsa:9779	TBC1 domain family, member 5, isoform CRA_a	chr3:17428450-17428519	10	0.0034372	Cassette	HUVEC
OTUD6B	+	hsa:51633	OTU domain-containing protein 6B	chr8:91076592-91076731	4	0.00345629	Cassette	HUVEC
ZRANB1	+	hsa:54764	Ubiquitin thioesterase ZRANB1	chr10:124962368-124962408	4	0.00345633	AltStart	HUVEC
TPBG	+	hsa:7162	Trophoblast glycoprotein	chr6:82364244-82364329	3	0.00345903	AltStart	HUVEC
FTSJ1	+	hsa:24140	Putative tRNA (cytidine(32)/guanosine(34)-2'-O)-methyltransferase	chrx:48482403-48482409	11	0.00347823	A3SS	HUVEC
HP1BP3	-	hsa:50809	Heterochromatin protein 1-binding protein 3	chr1:20780345-20780350	4	0.00350992	A5SS	HUVEC
TTL	+	hsa:150465	Tubulin--tyrosine ligase	chr2:112485917-112485995	2	0.00353443	Cassette	HUVEC
CROCC	+	hsa:9696	Rootletin	chr1:16971626-16971647	37	0.00362347	A5SS	HUVEC
ZNF621	+	hsa:285268	Zinc finger protein 621	chr3:40529319-40529445	3	0.0036281	Cassette	HUVEC
ATP6V1H	-	hsa:51606	ATPase, H+ transporting, lysosomal 50/57kDa, V1 subunit H, isoform CRA_a	chr8:53811164-53811217	8	0.00362947	Cassette	HUVEC
ASL	+	hsa:435	Argininosuccinate lyase, isoform CRA_b	chr7:66075856-66076039	1	0.00363446	IR	HUVEC
ZNF248	-	hsa:57209	Zinc finger protein 248, isoform CRA_a	chr10:37856337-37856435	4	0.00364506	IR	HUVEC
CTNND1	+	hsa:1500	Catenin (Cadherin-associated protein), delta 1, isoform CRA_e	chr11:57762046-57762119	1	0.00365189	A5SS	HUVEC
CTSB	-	hsa:1508	Cathepsin B, isoform CRA_a	chr8:11864376-11864463	3	0.00367876	Cassette_multi	HUVEC
BDH1	-	hsa:622	3-hydroxybutyrate dehydrogenase	chr3:197554562-197554713	4	0.00370854	Cassette	HUVEC
UBFD1	+	hsa:56061	Ubiquitin domain-containing protein UBFD1	chr16:23559779-23559868	4	0.00379583	Cassette	HUVEC
PATZ1	-	hsa:23598	Zinc finger protein 278, isoform CRA_d	chr22:31328787-31328924	5	0.00383287	Cassette	HUVEC
FAM122B	-	hsa:159090	Synoviocyte proliferation associated in collagen-induced arthritis 2	chrx:134789580-134789636	4	0.00385819	Cassette	HUVEC
HERC2	-	hsa:8924	HERC2 protein	chr15:28196461-28196569	53	0.00386877	Cassette	HUVEC
INF2	+	hsa:64423	Inverted formin-2	chr14:104715284-104715340	23	0.00387131	Cassette	HUVEC
MCTP1	-	hsa:79772	cDNA FLJ54825, highly similar to Mus musculus multiple C2 domains, transmembrane 1 (Mctp1), mRNA	chr5:94931953-94931991	10	0.00387746	Cassette_multi	HUVEC
DOK4	-	hsa:55715	Docking protein 4, isoform CRA_a	chr16:57473495-57473613	8	0.0039544	IR	HUVEC
TMEM159	+	hsa:57146	Promethin	chr16:21166840-21166911	4	0.00398244	Cassette	HUVEC
ITGA6	+	hsa:3655	Integrin alpha-6	chr2:172501772-172501901	25	0.00400872	Cassette	HUVEC
TBC1D1	+	hsa:23216	TBC1D1 protein	chr4:38060620-38060658	16	0.00400877	Cassette	HUVEC
OCRL	+	hsa:4952	Inositol polyphosphate 5-phosphatase OCRL-1	chrx:129584344-129584367	21	0.00402482	Cassette	HUVEC
NFS1	-	hsa:9054	Cysteine desulfurase, mitochondrial	chr20:35692249-35692370	5	0.00404982	Cassette	HUVEC
KRBOX4	+	hsa:55634	KRAB domain-containing protein 4	chrx:46463293-46463308	5	0.00405511	A5SS	HUVEC
LATS1	-	hsa:9113	Serine/threonine-protein kinase LATS1	chr6:149697092-149697186	4	0.00407119	Cassette	HUVEC
FRA10AC1	-	hsa:118924	Protein FRA10AC1	chr10:93701676-93701795	2	0.00407574	Cassette	HUVEC
NT5C	-	hsa:30833	5'(3')-deoxyribonucleotidase, cytosolic type	chr17:75130965-75131045	3	0.00409445	A5SS	HUVEC
TMUB2	+	hsa:79089	cDNA FLJ60476, highly similar to Transmembrane and ubiquitin-like domain-containing protein 2	chr17:44188935-44189022	5	0.00410515	A3SS	HUVEC
CDCA3	-	hsa:83461	cDNA, FLJ93285, highly similar to Homo sapiens cell division cycle associated 3 (CDCA3), mRNA	chr12:6849323-6849429	5	0.00411506	Cassette	HUVEC
MAPK9	-	hsa:5601	Mitogen-activated protein kinase 9 isoform JNK2 alpha 4	chr5:180236526-180236531	15	0.00413416	A3SS	HUVEC
UCHL5	-	hsa:51377	cDNA FLJ60625, highly similar to Ubiquitin carboxyl-terminal hydrolase isozymeL5 (EC 3.4.19.12)	chr1:193020307-193020381	15	0.00418582	Cassette	HUVEC
SLC25A16	-	hsa:8034	cDNA FLJ59258, highly similar to Grave disease carrier protein	chr10:68496434-68496492	6	0.00420014	AltStart	HUVEC
YEATS2	+	hsa:55689	YEATS domain-containing protein 2	chr3:183698137-183698210	2	0.0042338	AltStart	HUVEC
CREM	+	hsa:1390	cAMP-responsive element modulator	chr10:35152280-35152380	5	0.00423952	Cassette	HUVEC
CSGALNACT1	-	hsa:55790	cDNA FLJ30592 fis, clone BRAWH2008706, highly similar to Chondroitinbeta-1,4-N-acetylgalactosaminyltransferase 1 (EC 2.4.1.174)	chr8:19585166-19585320	10	0.00425872	Cassette	HUVEC
CDK5RAP3	+	hsa:80279	CDK5 regulatory subunit-associated protein 3	chr17:47975653-47975869	8	0.00428493	IR	HUVEC
CAV1	+	hsa:857	Caveolin-1	chr7:116525092-116525805	1	0.00428878	A5SS	HUVEC
ANAPC16	+	hsa:119504	Anaphase-promoting complex subunit 16	chr10:72216072-72216138	1	0.00429918	A5SS	HUVEC
TAF15	+	hsa:8148	cDNA FLJ53422, highly similar to TATA-binding protein-associated factor 2N	chr17:35844749-35844816	15	0.0043321	IR	HUVEC
NBPF12	+	hsa:149013	Neuroblastoma breakpoint family member 12	chr1:146986352-146986431	27	0.00434508	Cassette	HUVEC
BCS1L	+	hsa:617	BCS1-like (Yeast), isoform CRA_a	chr2:218660037-218660245	2	0.00434877	Cassette	HUVEC
ZNF480	+	hsa:147657	cDNA FLJ55942, highly similar to Zinc finger protein 480	chr19:52314153-52314279	3	0.0044115	Cassette	HUVEC
MLH1	+	hsa:4292	MutL homolog 1, colon cancer, nonpolyposis type 2 (E. coli), isoform CRA_a	chr3:36993777-36993890	2	0.00441949	AltStart	HUVEC
SHH	-	hsa:6469	Sonic hedgehog protein	chr7:155808993-155809073	1-2	0.0044256	AltStart	HUVEC
SFI1	+	hsa:9814	Protein SFI1 homolog	chr22:31531058-31531129	5	0.00444321	Cassette	HUVEC
MTHFD2	+	hsa:10797	cDNA, FLJ93628, Homo sapiens methylene tetrahydrofolate dehydrogenase (NAD+dependent), methenyltetrahydrofolate cyclohydrolase (MTHFD2),nuclear gene encoding mitochondrial protein, mRNA	chr2:74201382-74201479	2	0.00444408	Cassette	HUVEC
ZNF276	+	hsa:92822	Zinc finger protein 276, isoform CRA_g	chr16:89727325-89727357	8	0.00446384	A5SS	HUVEC
RANBP3	-	hsa:8498	cDNA FLJ55542, highly similar to Ran-binding protein 3	chr19:5951393-5951596	3	0.00452434	Cassette_multi	HUVEC
COL27A1	+	hsa:85301	Collagen alpha-1(XXVII) chain	chr9:114194404-114194457	6	0.00457522	Cassette	HUVEC
ADAR	-	hsa:103	cDNA FLJ61696, highly similar to Double-stranded RNA-specific adenosine deaminase (EC 3.5.4.-)	chr1:154590184-154590262	11	0.0045764	A5SS	HUVEC
ZNF816	-	hsa:125893	Uncharacterized protein	chr19:52962717-52962727	1	0.00458468	A5SS	HUVEC
DOCK9	-	hsa:23348	cDNA FLJ45282 fis, clone BRHIP3001573, highly similar to Dedicator of cytokinesis protein 9	chr13:98825872-98825940	51	0.00459057	Cassette	HUVEC
IMMT	-	hsa:10989	MICOS complex subunit MIC60	chr2:86171312-86171345	5	0.00459228	A3SS	HUVEC
LRP8	-	hsa:7804	cDNA FLJ39163 fis, clone OCBBF2002615, highly similar to Low-density lipoprotein receptor-related protein 8	chr1:53272604-53272642	7	0.00459416	Cassette	HUVEC
LOC102724441	-	hsa:102724441	uncharacterized LOC102724441	chr21:6254791-6254849	2	0.00462731	AltStart	HUVEC
STK4	+	hsa:6789	Serine/threonine-protein kinase 4	chr20:45053086-45053180	14	0.00464328	Cassette	HUVEC
INTS4	-	hsa:92105	Integrator complex subunit 4	chr11:77911017-77911152	16	0.00466423	AltEnd	HUVEC
AGAP1	+	hsa:116987	Arf-GAP with GTPase, ANK repeat and PH domain-containing protein 1	chr2:235670911-235671057	2	0.00470155	AltStart	HUVEC
TRIP13	+	hsa:9319	Pachytene checkpoint protein 2 homolog	chr5:896665-896710	3	0.00471642	A3SS	HUVEC
PCNXL3	+	hsa:399909	Pecanex-like protein 3	chr11:65634079-65634126	28	0.00476272	A3SS	HUVEC
CCNL1	-	hsa:57018	Cyclin-L1	chr3:157156936-157157041	4	0.00476936	AltStart	HUVEC
MLX	+	hsa:6945	MAX-like protein X, isoform CRA_b	chr17:42567166-42567328	1	0.00479172	A5SS	HUVEC
RECQL5	-	hsa:9400	RecQ protein-like 5, isoform CRA_a	chr17:75628762-75628825	19	0.00487989	A3SS	HUVEC
KDSR	-	hsa:2531	Follicular lymphoma variant translocation 1, isoform CRA_a	chr18:63335257-63335358	10	0.00492262	Cassette	HUVEC
TMEM259	-	hsa:91304	Membralin	chr19:1010991-1011195	10	0.00493731	MXE	HUVEC
DOCK3	+	hsa:1795	DOCK3 protein	chr3:51374469-51374487	50	0.00501667	A3SS	HUVEC
MIS12	+	hsa:79003	cDNA FLJ76754, highly similar to Homo sapiens MIS12 homolog (yeast) (MIS12), mRNA	chr17:5488196-5488589	3	0.00505026	Cassette	HUVEC
WASF1	-	hsa:8936	Wiskott-Aldrich syndrome protein family member 1	chr6:110179439-110179841	1	0.00507348	A5SS	HUVEC
HNRNPC	-	hsa:3183	cDNA FLJ75154, highly similar to Homo sapiens heterogeneous nuclear ribonucleoprotein C (C1/C2), mRNA	chr14:21263336-21263829	2	0.00508549	A3SS	HUVEC
SLMAP	+	hsa:7871	cDNA FLJ54546, highly similar to Homo sapiens sarcolemma associated protein (SLMAP), mRNA	chr3:57865242-57865292	13	0.00516878	Cassette	HUVEC
SRP9	+	hsa:6726	Signal recognition particle 9kDa, isoform CRA_b	chr1:225786862-225786985	3	0.00521058	Cassette	HUVEC
PLEKHM2	+	hsa:23207	Pleckstrin homology domain-containing family M member 2	chr1:15721329-15721388	8	0.00522038	Cassette	HUVEC
FAM229B	+	hsa:619208	family with sequence similarity 229, member B	chr6:112097041-112097201	2	0.00524974	Cassette	HUVEC
UIMC1	-	hsa:51720	Receptor associated protein 80, isoform CRA_c	chr5:177006284-177006442	3	0.00527804	AltStart	HUVEC
SMOX	+	hsa:54498	cDNA FLJ54592, highly similar to Spermine oxidase (EC 1.5.3.-)	chr20:4186743-4186832	9	0.00528738	Cassette	HUVEC
GOLGA8B	-	hsa:440270	Golgin subfamily A member 8B	chr15:34582750-34582830	1-2	0.00532137	AltStart	HUVEC
SEC24C	+	hsa:9632	SEC24 related gene family, member C (S. cerevisiae), isoform CRA_a	chr10:73762098-73762166	7-8	0.00532161	Cassette	HUVEC
ARAP1	-	hsa:116985	Arf-GAP with Rho-GAP domain, ANK repeat and PH domain-containing protein 1	chr11:72692753-72692785	31	0.00532925	Cassette	HUVEC
SHISA5	-	hsa:51246	Scotin, isoform CRA_a	chr3:48503095-48503193	3	0.00537968	Cassette	HUVEC
ENAH	-	hsa:55740	cDNA FLJ77490, highly similar to Homo sapiens enabled homolog (Drosophila) (ENAH), transcript variant 2, mRNA	chr1:225600208-225600362	4	0.00538398	Cassette	HUVEC
SVIL	-	hsa:6840	cDNA FLJ60365, highly similar to Supervillin	chr10:29576094-29576127	7	0.00542764	AltStart	HUVEC
RMDN1	-	hsa:51115	Regulator of microtubule dynamics protein 1	chr8:86484872-86484961	7	0.00554329	Cassette	HUVEC
EDC3	-	hsa:80153	Enhancer of mRNA-decapping protein 3	chr15:74687091-74687179	3	0.00561924	Cassette_multi	HUVEC
MARK3	+	hsa:4140	MAP/microtubule affinity-regulating kinase 3, isoform CRA_d	chr14:103498502-103498528	17	0.00564133	MXE	HUVEC
C11orf54	+	hsa:28970	Chromosome 11 open reading frame 54, isoform CRA_a	chr11:93743018-93743098	2-3	0.00564718	AltEnd	HUVEC
SENP6	+	hsa:26054	cDNA FLJ10544 fis, clone NT2RP2001601, highly similar to Sentrin-specific protease 6	chr6:75640684-75640704	7	0.00565598	Cassette	HUVEC
POMT1	+	hsa:10585	cDNA FLJ57950, highly similar to Protein O-mannosyl-transferase 1 (EC 2.4.1.109)	chr9:131509996-131510062	8	0.00569484	A5SS	HUVEC
KRT18	+	hsa:3875	Keratin 18, isoform CRA_a	chr12:52948871-52948938	1	0.00572668	AltStart	HUVEC
LRTOMT	+	hsa:220074	Transmembrane O-methyltransferase	chr11:72095096-72095379	7	0.00573928	IR	HUVEC
KDM5C	-	hsa:8242	JARID1C protein	chrx:53221688-53221730	1-2	0.0057536	Cassette	HUVEC
FAM177A1	+	hsa:283635	family with sequence similarity 177, member A1	chr14:35046403-35046504	3	0.00578631	IR	HUVEC
MGRN1	+	hsa:23295	cDNA FLJ60814, highly similar to Probable E3 ubiquitin-protein ligase MGRN1(EC 6.3.2.-)	chr16:4686259-4686303	18	0.00578931	Cassette	HUVEC
ZNF641	-	hsa:121274	Zinc finger protein 641	chr12:48347149-48347252	6	0.00590741	A5SS	HUVEC
CENPI	+	hsa:2491	FSH primary response (LRPR1 homolog, rat) 1, isoform CRA_b	chrx:101099930-101100065	3	0.00590911	A5SS	HUVEC
LOC101927060	-	hsa:101927060	uncharacterized LOC101927060	chr17:47067414-47067494	4	0.005962	AltStart	HUVEC
CCDC134	+	hsa:79879	Coiled-coil domain-containing protein 134	chr22:41800999-41801076	2	0.00597169	Cassette	HUVEC
NOL8	-	hsa:55035	Nucleolar protein 8, isoform CRA_a	chr9:92311146-92311259	10	0.00603577	Cassette	HUVEC
GMPR2	+	hsa:51292	GMP reductase 2	chr14:24232872-24232977	2	0.00605648	AltStart	HUVEC
MST1R	-	hsa:4486	Receptor protein-tyrosine kinase	chr3:49889924-49890060	19	0.00606924	Cassette	HUVEC
ACSL1	-	hsa:2180	cDNA FLJ76467, highly similar to Homo sapiens acyl-CoA synthetase long-chain family member 1 (ACSL1), mRNA	chr4:184770255-184770476	17	0.00608344	MXE	HUVEC
SRD5A1	+	hsa:6715	cDNA FLJ52969, highly similar to 3-oxo-5-alpha-steroid 4-dehydrogenase 1 (EC 1.3.99.5)	chr5:6644808-6644888	1-2	0.00610847	AltEnd	HUVEC
USP15	+	hsa:9958	cDNA FLJ58918, highly similar to Ubiquitin carboxyl-terminal hydrolase 15 (EC 3.1.2.15)	chr12:62349221-62349307	9	0.00612078	Cassette	HUVEC
TMEM44	-	hsa:93109	Transmembrane protein 44	chr3:194633079-194633415	2	0.00615641	AltStart	HUVEC
ECT2	+	hsa:1894	Protein ECT2	chr3:172755483-172755575	5	0.00616222	Cassette	HUVEC
CEP85	+	hsa:64793	Centrosomal protein of 85 kDa	chr1:26256796-26256876	6-7	0.00619132	AltStart	HUVEC
LOC150776	+	hsa:150776	cDNA FLJ61219, highly similar to Homo sapiens sphingomyelin phosphodiesterase 4, neutral membrane, transcript variant 2, mRNA	chr2:131502455-131502692	8-9	0.00620604	Cassette	HUVEC
SLC25A37	+	hsa:51312	Mitoferrin-1	chr8:23531685-23531765	1-2	0.00623356	AltEnd	HUVEC
ZNF507	+	hsa:22847	Zinc finger protein 507	chr19:32347245-32347338	2	0.00631509	Cassette	HUVEC
DNM1L	+	hsa:10059	cDNA FLJ59948, highly similar to Dynamin-1-like protein (EC 3.6.5.5)	chr12:32737865-32737942	17	0.00633435	Cassette	HUVEC
BAG6	-	hsa:7917	Large proline-rich protein BAG6	chr6:31644307-31644414	14	0.00634156	Cassette	HUVEC
YWHAZ	-	hsa:7534	cDNA, FLJ79516, highly similar to 14-3-3 protein zeta/delta	chr8:100951186-100951235	5	0.00635705	A5SS	HUVEC
CD47	-	hsa:961	Leukocyte surface antigen CD47	chr3:108050578-108050602	10	0.00642397	Cassette_multi	HUVEC
SLC12A2	+	hsa:6558	SLC12A2 protein	chr5:128177105-128177152	21	0.00644191	Cassette	HUVEC
COPS7A	+	hsa:50813	COP9 signalosome complex subunit 7a	chr12:6727926-6728001	4	0.00651479	Cassette	HUVEC
ITPA	+	hsa:3704	ITPase	chr20:3221420-3221466	8	0.00651553	Cassette	HUVEC
DBT	-	hsa:1629	cDNA FLJ57294, highly similar to Lipoamide acyltransferase component of branched-chain alpha-keto acid dehydrogenase complex, mitochondrial (EC 2.3.1.168)	chr1:100248899-100249085	2	0.00652105	Cassette	HUVEC
ZNF544	+	hsa:27300	Zinc finger protein 544, isoform CRA_a	chr19:58246711-58246746	6	0.00655299	A3SS	HUVEC
PIGP	-	hsa:51227	cDNA FLJ57784, highly similar to PhosphatidylinositolN-acetylglucosaminyltransferase subunit P (EC 2.4.1.198)	chr21:37072145-37072310	4	0.00655568	Cassette	HUVEC
NPAS2	+	hsa:4862	NPAS2 protein	chr2:100934860-100935131	8	0.0065931	Cassette	HUVEC
NBPF14	-	hsa:25832	Neuroblastoma breakpoint family member 14	chr1:148587301-148587403	7	0.00662992	Cassette	HUVEC
SKP1	-	hsa:6500	S-phase kinase-associated protein 1	chr5:134174462-134174514	1-2	0.00665541	Cassette	HUVEC
WSCD1	+	hsa:23302	WSC domain-containing protein 1	chr17:6073990-6074070	2-3	0.00668269	AltStart	HUVEC
MRFAP1	+	hsa:93621	MORF4 family-associated protein 1	chr4:6640708-6640828	1	0.00669456	IR	HUVEC
MACF1	+	hsa:23499	cDNA FLJ58849, highly similar to Microtubule-actin crosslinking factor 1, isoform 4	chr1:39378461-39378523	59	0.00675227	Cassette	HUVEC
ZER1	-	hsa:10444	Protein zer-1 homolog	chr9:128750616-128750622	8	0.00676075	A5SS	HUVEC
C1orf43	-	hsa:25912	NS5ATP4A	chr1:154219836-154219937	2	0.0067742	Cassette	HUVEC
UBE2D4	+	hsa:51619	Ubiquitin-conjugating enzyme E2D 4 (Putative), isoform CRA_e	chr7:43942826-43943031	5	0.00677805	Cassette_multi	HUVEC
YIPF6	+	hsa:286451	Protein YIPF6	chrx:68511849-68511977	2	0.00679446	Cassette	HUVEC
TRA2B	-	hsa:6434	cDNA, FLJ96718, highly similar to Homo sapiens splicing factor, arginine/serine-rich 10 (transformer 2 homolog, Drosophila) (SFRS10), mRNA	chr3:185926601-185926734	5	0.006813	Cassette_multi	HUVEC
DMKN	-	hsa:93099	Dermokine	chr19:35498598-35498716	24	0.00681549	A5SS	HUVEC
DCLRE1C	-	hsa:64421	cDNA FLJ36438 fis, clone THYMU2012113, highly similar to Artemis protein (EC 3.1.-.-)	chr10:14947525-14947609	3	0.00683416	Cassette	HUVEC
CPNE7	+	hsa:27132	Copine-7	chr16:89578857-89583528	3	0.00684338	Cassette_multi	HUVEC
HDGF	-	hsa:3068	cDNA FLJ75113	chr1:156751343-156751546	2	0.00684989	AltStart	HUVEC
RNPC3	+	hsa:55599	RNA-binding protein 40	chr1:103553274-103553354	14-15	0.00685119	AltEnd	HUVEC
MED14	-	hsa:9282	cDNA FLJ77399, highly similar to Homo sapiens cofactor required for Sp1 transcriptional activation, subunit 2, 150kDa (CRSP2), mRNA	chrx:40735722-40735802	1-2	0.00685297	AltStart	HUVEC
GINS3	+	hsa:64785	DNA replication complex GINS protein PSF3	chr16:58395102-58395218	2	0.00688218	Cassette	HUVEC
RP3-400N23.6				chr22:31328787-31328859	2-3	0.00690992	Cassette	HUVEC
SRGAP2B	-	hsa:647135	SLIT-ROBO Rho GTPase-activating protein 2B	chr1:144960338-144960398	3-4	0.0070358	Cassette	HUVEC
C15orf52	-	hsa:388115	Uncharacterized protein C15orf52	chr15:40337724-40337767	6	0.0070693	A5SS	HUVEC
CXXC1	-	hsa:30827	cDNA FLJ59001, highly similar to CpG-binding protein	chr18:50287423-50287508	2	0.00712843	Cassette	HUVEC
GHDC	-	hsa:84514	Homolog of mouse LGP1, isoform CRA_a	chr17:42190270-42190359	9	0.0072094	A3SS	HUVEC
MEF2A	+	hsa:4205	cDNA FLJ75040, highly similar to Homo sapiens serum response factor-related protein, RSRFC9	chr15:99671520-99671669	12	0.00732502	MXE	HUVEC
ANKRD11	-	hsa:29123	Ankyrin repeat domain 11 variant	chr16:89291681-89291799	7	0.00741414	Cassette	HUVEC
CCNJL	-	hsa:79616	cDNA FLJ53725, moderately similar to Mus musculus cyclin J (Ccnj), mRNA	chr5:160254129-160254335	9	0.0074283	Cassette	HUVEC
TRAPPC6B	-	hsa:122553	Trafficking protein particle complex subunit 6B	chr14:39154211-39154294	4	0.00744607	Cassette	HUVEC
YIF1B	-	hsa:90522	Protein YIF1B	chr19:38315860-38315869	1	0.00751693	A5SS	HUVEC
FAM168A	-	hsa:23201	family with sequence similarity 168, member A	chr11:73425022-73425048	4	0.00752787	Cassette	HUVEC
MCM8	+	hsa:84515	DNA helicase MCM8	chr20:5972007-5972726	11	0.00752952	MXE	HUVEC
ZFAND6	+	hsa:54469	cDNA, FLJ93032, highly similar to Homo sapiens zinc finger, A20 domain containing 3 (ZA20D3), mRNA	chr15:80072561-80072647	4	0.00756087	AltStart	HUVEC
SP100	+	hsa:6672	cDNA FLJ61544, highly similar to Nuclear autoantigen Sp-100	chr2:230417591-230417665	3	0.00759614	Cassette_multi	HUVEC
MFSD8	-	hsa:256471	cDNA FLJ50485	chr4:127921860-127921963	11	0.00760634	Cassette	HUVEC
ANKRD12	+	hsa:23253	Ribosomal protein L18a homologue	chr18:9204476-9204544	6	0.00765371	Cassette	HUVEC
C12orf29	+	hsa:91298	Uncharacterized protein C12orf29	chr12:88040148-88040265	2	0.00765956	Cassette	HUVEC
CRYZ	-	hsa:1429	Quinone oxidoreductase	chr1:74724711-74724834	3	0.0077571	Cassette_multi	HUVEC
SREBF2	+	hsa:6721	Sterol regulatory element binding transcription factor 2, isoform CRA_a	chr22:41878659-41878758	11	0.00775884	Cassette	HUVEC
CDC25B	+	hsa:994	cDNA FLJ35394 fis, clone SKNSH2002768, highly similar to M-PHASE INDUCER PHOSPHATASE 2 (EC 3.1.3.48)	chr20:3795879-3796731	2	0.00778485	A5SS	HUVEC
ZNF544	+	hsa:27300	Zinc finger protein 544, isoform CRA_a	chr19:58237249-58237334	3-4	0.00779153	Cassette	HUVEC
SGCB	-	hsa:6443	Beta-sarcoglycan	chr4:52031852-52031869	7	0.00780813	AltStart	HUVEC
CPSF1	-	hsa:29894	Cleavage and polyadenylation-specificity factor subunit 1	chr8:144402867-144402887	3	0.00782409	AltStart	HUVEC
HNRNPR	-	hsa:10236	cDNA, FLJ93632, highly similar to Homo sapiens heterogeneous nuclear ribonucleoprotein R (HNRPR), mRNA	chr1:23340852-23341020	2	0.007901	Cassette	HUVEC
FBXO44	+	hsa:93611	F-box only protein 44	chr1:11655670-11655699	3	0.00790818	Cassette	HUVEC
CASP8	+	hsa:841	HCG16983, isoform CRA_b	chr2:201260500-201260613	5	0.00794787	AltStart	HUVEC
C2orf76	-	hsa:130355	chromosome 2 open reading frame 76	chr2:119321154-119321204	5	0.0079642	Cassette	HUVEC
ERAP1	-	hsa:51752	Type 1 tumor necrosis factor receptor shedding aminopeptidase regulator, isoform CRA_a	chr5:96771695-96771702	20-21	0.00802471	A3SS	HUVEC
FRYL	-	hsa:285527	Protein furry homolog-like	chr4:48598829-48598873	16	0.00803105	Cassette	HUVEC
PPIP5K1	-	hsa:9677	Inositol hexakisphosphate and diphosphoinositol-pentakisphosphate kinase 1	chr15:43564867-43564992	28	0.0080316	Cassette_multi	HUVEC
CDKN3	+	hsa:1033	cDNA FLJ52251, highly similar to Cyclin-dependent kinase inhibitor 3 (EC 3.1.3.48)	chr14:54399894-54399976	2	0.00805315	Cassette	HUVEC
UBL7	-	hsa:84993	ubiquitin-like 7	chr15:74460668-74460778	2	0.00807354	Cassette	HUVEC
BCL9L	-	hsa:283149	B-cell CLL/lymphoma 9-like protein	chr11:118918826-118918879	2	0.00814388	MXE	HUVEC
FPGS	+	hsa:2356	cDNA, FLJ96589, highly similar to Homo sapiens folylpolyglutamate synthase (FPGS), mRNA	chr9:127808558-127808705	11	0.00816522	Cassette	HUVEC
LOC283922	-	hsa:283922	cDNA FLJ39449 fis, clone PROST2008360, highly similar to Homo sapiens pyruvate dehydrogenase phosphatase regulatory subunit (PDPR), mRNA	chr16:74349779-74349859	6-7	0.00823677	AltEnd	HUVEC
NUP98	-	hsa:4928	Nucleoporin 98kDa, isoform CRA_a	chr11:3760488-3760539	10	0.00836879	A5SS	HUVEC
MBNL1	+	hsa:4154	Muscleblind-like protein 1	chr3:152455542-152456361	16	0.00837078	MXE	HUVEC
ACO1	+	hsa:48	Cytoplasmic aconitate hydratase	chr9:32399581-32399596	3	0.0083814	AltStart	HUVEC
SGSM3	+	hsa:27352	SGSM3 protein	chr22:40407789-40407843	14	0.00841516	Cassette	HUVEC
C1orf63	-	hsa:57035	arginine/serine-rich protein 1	chr1:25244454-25244498	4	0.00844749	Cassette	HUVEC
AP3D1	-	hsa:8943	cDNA FLJ37141 fis, clone BRACE2023801, highly similar to AP-3 complex subunit delta-1	chr19:2130394-2130408	6	0.00854076	A5SS	HUVEC
AARSD1	-	hsa:80755	Alanyl-tRNA-editing protein Aarsd1	chr17:42964402-42964443	1	0.00859901	A5SS	HUVEC
DNM1L	+	hsa:10059	cDNA FLJ59948, highly similar to Dynamin-1-like protein (EC 3.6.5.5)	chr12:32705825-32705863	4	0.00866785	Cassette	HUVEC
WWP1	+	hsa:11059	NEDD4-like E3 ubiquitin-protein ligase WWP1	chr8:86368939-86369031	2	0.00868622	Cassette	HUVEC
CEP70	-	hsa:80321	cDNA FLJ60498, highly similar to Centrosomal protein of 70 kDa	chr3:138542691-138542789	7	0.00869542	AltStart	HUVEC
EPB41L1	+	hsa:2036	cDNA FLJ39529 fis, clone PUAEN2004067, highly similar to Band 4.1-like protein 1	chr20:36209488-36209898	22	0.00870403	Cassette	HUVEC
ZNF561	-	hsa:93134	Zinc finger protein 561	chr19:9620916-9621049	2	0.00871243	Cassette	HUVEC
FBXL4	-	hsa:26235	F-box/LRR-repeat protein 4	chr6:98934762-98934879	2	0.00872504	Cassette	HUVEC
STK39	-	hsa:27347	STE20/SPS1-related proline-alanine-rich protein kinase	chr2:168065319-168065381	14	0.00876311	Cassette	HUVEC
VAC14	-	hsa:55697	Protein VAC14 homolog	chr16:70697173-70697257	17	0.00890629	A3SS	HUVEC
DCAF11	+	hsa:80344	DDB1- and CUL4-associated factor 11	chr14:24116917-24116972	4	0.00894081	A3SS	HUVEC
HNRNPK	-	hsa:3190	Heterogeneous nuclear ribonucleoprotein K, isoform CRA_d	chr9:83980153-83980215	2	0.00894511	AltStart	HUVEC
CNPY3	+	hsa:10695	Protein canopy homolog 3	chr6:42935412-42935473	3	0.0089758	Cassette	HUVEC
MVD	-	hsa:4597	Diphosphomevalonate decarboxylase variant	chr16:88660520-88660637	3	0.00900698	Cassette_multi	HUVEC
DBNDD1	-	hsa:79007	Uncharacterized protein	chr16:90013144-90013224	2-3	0.0090193	AltStart	HUVEC
PPP6C	-	hsa:5537	cDNA FLJ50777, highly similar to Serine/threonine-protein phosphatase 6 (EC 3.1.3.16)	chr9:125188919-125188947	2	0.00905758	Cassette	HUVEC
LOC101927978	+	hsa:101927978	uncharacterized LOC101927978	chr16:72789151-72789231	4	0.00905826	AltEnd	HUVEC
ZBTB25	-	hsa:7597	Zinc finger and BTB domain-containing protein 25	chr14:64495243-64495274	7	0.00909802	AltStart	HUVEC
FAM63A	-	hsa:55793	Protein FAM63A	chr1:150997752-150997779	11	0.00910541	A3SS	HUVEC
MINK1	+	hsa:50488	Misshapen-like kinase 1	chr17:4892402-4892512	20	0.00915025	Cassette	HUVEC
MIER1	+	hsa:57708	Mesoderm induction early response protein 1	chr1:66925364-66925381	2	0.00922199	AltStart	HUVEC
EPC1	-	hsa:80314	Enhancer of polycomb homolog 1	chr10:32273922-32274038	13	0.00925993	Cassette	HUVEC
HSPD1	-	hsa:3329	Heat shock 60kDa protein 1 (Chaperonin), isoform CRA_a	chr2:197499782-197499916	2	0.00926785	AltStart	HUVEC
FBF1	-	hsa:85302	Fas-binding factor 1	chr17:75939818-75939898	1-2	0.00928105	AltStart	HUVEC
SYS1-DBNDD2	+	hsa:767557	SYS1-DBNDD2 readthrough (NMD candidate)	chr20:45406130-45406210	3-4	0.00929261	AltStart	HUVEC
C19orf26	-	hsa:255057	Protein Dos	chr19:1234290-1234331	7	0.009316	A3SS	HUVEC
PTPRH	-	hsa:5794	Receptor-type tyrosine-protein phosphatase H	chr19:55206955-55206976	3	0.00934135	A3SS	HUVEC
RNF7	+	hsa:9616	cDNA, FLJ92255, highly similar to Homo sapiens ring finger protein 7 (RNF7), mRNA	chr3:141742644-141742907	2	0.00943542	Cassette	HUVEC
NDRG3	-	hsa:57446	Protein NDRG3	chr20:36654801-36654839	17	0.00943867	Cassette	HUVEC
SLMAP	+	hsa:7871	cDNA FLJ54546, highly similar to Homo sapiens sarcolemma associated protein (SLMAP), mRNA	chr3:57925845-57925934	25	0.00945896	Cassette	HUVEC
CHD3	+	hsa:1107	cDNA FLJ43940 fis, clone TESTI4014175, highly similar to Chromodomain helicase-DNA-binding protein 3 (EC 3.6.1.-)	chr17:7887763-7887843	2-3	0.00948202	AltStart	HUVEC
NSDHL	+	hsa:50814	Sterol-4-alpha-carboxylate 3-dehydrogenase, decarboxylating	chrx:152831634-152831700	2	0.00960367	Cassette	HUVEC
INVS	+	hsa:27130	Inversin, isoform CRA_a	chr9:100292326-100292375	16	0.00962173	A3SS	HUVEC
CDK5RAP3	+	hsa:80279	CDK5 regulatory subunit-associated protein 3	chr17:47974448-47975159	6	0.00973501	IR	HUVEC
CNDP2	+	hsa:55748	CNDP dipeptidase 2 (Metallopeptidase M20 family), isoform CRA_d	chr18:74497509-74497595	2	0.00976247	Cassette	HUVEC
S100A13	-	hsa:6284	S100 calcium binding protein A13, isoform CRA_a	chr1:153626951-153627048	7	0.0097649	AltStart	HUVEC
ASIC1	+	hsa:41	cDNA FLJ75602, highly similar to Homo sapiens amiloride-sensitive cation channel 2, neuronal (ACCN2), transcript variant 2, mRNA	chr12:50076968-50077049	6	0.00977224	Cassette	HUVEC
TRIP12	-	hsa:9320	E3 ubiquitin-protein ligase TRIP12	chr2:229908965-229909082	3-4	0.00978451	Cassette	HUVEC
CMTR2	-	hsa:55783	Cap-specific mRNA (nucleoside-2'-O-)-methyltransferase 2	chr16:71289086-71289136	1	0.00978647	A5SS	HUVEC
FUZ	-	hsa:80199	Uncharacterized protein	chr19:49808115-49808159	13	0.00979746	Cassette	HUVEC
EPB41L2	-	hsa:2037	cDNA FLJ54004, moderately similar to Band 4.1-like protein 2	chr6:130880144-130880206	16	0.00982293	Cassette	HUVEC
ANLN	+	hsa:54443	Anillin, actin binding protein (Scraps homolog, Drosophila), isoform CRA_e	chr7:36428307-36428360	21	0.00987563	Cassette	HUVEC
WIPI2	+	hsa:26100	WD repeat domain phosphoinositide-interacting protein 2	chr7:5193118-5193171	2	0.00988021	Cassette	HUVEC
TTC7A	+	hsa:57217	tetratricopeptide repeat domain 7A	chr2:46958495-46958552	6	0.00989646	Cassette	HUVEC
MRPL55	-	hsa:128308	Mitochondrial ribosomal protein L55, isoform CRA_a	chr1:228108437-228108474	3	0.0099761	Cassette	HUVEC
VKORC1	-	hsa:79001	Vitamin K epoxide reductase complex subunit 1	chr16:31092783-31092866	2-3	0.00997689	Cassette	HUVEC
DGUOK	+	hsa:1716	HCG40733, isoform CRA_c	chr2:73950585-73950732	5	0.0100896	Cassette_multi	HUVEC
LRRC37A4P	-	hsa:55073	leucine rich repeat containing 37, member A4, pseudogene	chr17:45517178-45517282	2	0.0101054	Cassette	HUVEC
RABGEF1	+	hsa:27342	RAB guanine nucleotide exchange factor (GEF) 1, isoform CRA_b	chr7:66768831-66769025	6	0.010175	Cassette	HUVEC
CAMSAP3	+	hsa:57662	KIAA1543 protein	chr19:7607821-7607868	6	0.0101757	Cassette	HUVEC
FNBP1	-	hsa:23048	cDNA FLJ59670, highly similar to Homo sapiens formin binding protein 1 (FNBP1), mRNA	chr9:129915966-129915980	12	0.0102938	Cassette	HUVEC
DDX12P	-	hsa:440081	cDNA FLJ60280, highly similar to Probable ATP-dependent RNA helicase DDX11 (EC 3.6.1.-)	chr12:9424268-9424348	18-19	0.0103922	AltEnd	HUVEC
MACF1	+	hsa:23499	cDNA FLJ58849, highly similar to Microtubule-actin crosslinking factor 1, isoform 4	chr1:39414397-39414477	64-65	0.0104734	AltStart	HUVEC
MICAL3	-	hsa:57553	HCG21531, isoform CRA_b	chr22:18001393-18001501	2	0.0104837	AltStart	HUVEC
DST	-	hsa:667	cDNA FLJ55162, highly similar to Bullous pemphigoid antigen 1 isoforms 1/2/3/4/5/8	chr6:56540280-56540360	68-69	0.0105022	AltStart	HUVEC
GFM2	-	hsa:84340	G elongation factor, mitochondrial 2, isoform CRA_c	chr5:74730260-74730398	18	0.0105148	Cassette	HUVEC
TRIP12	-	hsa:9320	E3 ubiquitin-protein ligase TRIP12	chr2:229830821-229830839	10	0.0105321	A3SS	HUVEC
TMEM181	+	hsa:57583	Transmembrane protein 181	chr6:158609332-158609412	11-12	0.0105437	AltEnd	HUVEC
RBM5	+	hsa:10181	RNA binding motif protein 5, isoform CRA_a	chr3:50104248-50104308	8	0.0106403	Cassette	HUVEC
ALDH18A1	-	hsa:5832	Delta-1-pyrroline-5-carboxylate synthase	chr10:95656446-95656597	1	0.0106751	A5SS	HUVEC
ZNF33B	-	hsa:7582	Zinc finger protein 33B	chr10:42632290-42632439	3	0.0106829	Cassette	HUVEC
PORCN	+	hsa:64840	cDNA FLJ33165 fis, clone UTERU2000546, highly similar to Probable protein-cysteine N-palmitoyltransferase porcupine	chrx:48512835-48512852	8	0.0107104	Cassette	HUVEC
HAGH	-	hsa:3029	cDNA FLJ60347, highly similar to Homo sapiens hydroxyacylglutathione hydrolase (HAGH), transcript variant 1, mRNA	chr16:1826507-1826602	2	0.0107267	Cassette	HUVEC
CCBL1	-	hsa:883	cDNA, FLJ95217, Homo sapiens cysteine conjugate-beta lyase; cytoplasmic (glutaminetransaminase K, kyneurenine aminotransferase) (CCBL1), mRNA	chr9:128836073-128836105	10	0.0107484	A3SS	HUVEC
MLF1	+	hsa:4291	Myeloid leukemia factor 1	chr3:158588852-158588924	3	0.0107638	Cassette	HUVEC
ARHGEF11	-	hsa:9826	cDNA FLJ50916, highly similar to Rho guanine nucleotide exchange factor 11	chr1:156971697-156971816	11	0.0107958	Cassette	HUVEC
TMEM260	+	hsa:54916	Transmembrane protein 260	chr14:56619358-56619451	11	0.0108287	AltEnd	HUVEC
TMEM230	-	hsa:29058	Transmembrane protein 230	chr20:5112730-5112961	1	0.0108764	A5SS	HUVEC
XRN1	-	hsa:54464	cDNA FLJ41903 fis, clone PEBLM2005183, highly similar to 5'-3' exoribonuclease 1	chr3:142313136-142313174	41	0.0109179	Cassette	HUVEC
B4GALT3	-	hsa:8703	cDNA FLJ32289 fis, clone PROST2000432, highly similar to Beta-1,4-galactosyltransferase 3 (EC 2.4.1.-)	chr1:161176508-161176579	3	0.010948	A3SS	HUVEC
SEC24B	+	hsa:10427	cDNA FLJ61391, highly similar to Protein transport protein Sec24B	chr4:109481677-109481781	5	0.0110105	Cassette	HUVEC
WNK1	+	hsa:65125	WNK lysine deficient protein kinase 1, isoform CRA_b	chr12:880721-880999	15	0.0110431	Cassette_multi	HUVEC
NUMB	-	hsa:8650	Numb homolog (Drosophila), isoform CRA_d	chr14:73279281-73279424	14	0.0110514	Cassette	HUVEC
HNRNPA2B1	-	hsa:3181	Heterogeneous nuclear ribonucleoprotein A2/B1, isoform CRA_b	chr7:26197831-26197866	2	0.0110906	Cassette	HUVEC
DPP9	-	hsa:91039	Dipeptidyl peptidase 9	chr19:4722195-4722304	3	0.0110986	Cassette	HUVEC
MED22	-	hsa:6837	Surfeit 5, isoform CRA_a	chr9:133347922-133347942	1	0.0110998	A5SS	HUVEC
MINOS1	+	hsa:440574	MICOS complex subunit MIC10	chr1:19617258-19617336	3	0.0111152	MXE	HUVEC
C8orf59	-	hsa:401466	chromosome 8 open reading frame 59	chr8:85219323-85219363	2	0.0111806	Cassette	HUVEC
DDRGK1	-	hsa:65992	DDRGK domain-containing protein 1	chr20:3203500-3203580	1-2	0.0112076	AltStart	HUVEC
EPB41L2	-	hsa:2037	cDNA FLJ54004, moderately similar to Band 4.1-like protein 2	chr6:131063142-131063155	1	0.0112322	A5SS	HUVEC
UBE2G2	-	hsa:7327	Ubiquitin-conjugating enzyme E2 G2	chr21:44801284-44801398	2	0.0112669	Cassette	HUVEC
SETD5	+	hsa:55209	SET domain containing 5	chr3:9436850-9436888	13	0.011328	Cassette	HUVEC
SLC16A5	+	hsa:9121	cDNA FLJ35193 fis, clone PLACE6017431, highly similar to Monocarboxylate transporter 6	chr17:75087941-75088044	2	0.0113949	AltStart	HUVEC
HNRNPH1	-	hsa:3187	cDNA FLJ54533, highly similar to Heterogeneous nuclear ribonucleoprotein H	chr5:179614777-179614959	14	0.0114181	A3SS	HUVEC
ERC1	+	hsa:23085	ELKS/Rab6-interacting/CAST family member 1	chr12:1112215-1112298	6	0.0115057	Cassette	HUVEC
TMEM231	-	hsa:79583	Transmembrane protein 231	chr16:75545954-75546077	3	0.0115175	A3SS	HUVEC
TFDP2	-	hsa:7029	Transcription factor Dp-2	chr3:142054115-142054149	4	0.0115176	Cassette	HUVEC
CPEB2	+	hsa:132864	Cytoplasmic polyadenylation element-binding protein 2	chr4:15008338-15008427	3	0.0115271	Cassette	HUVEC
CSNK1D	-	hsa:1453	Casein kinase 1, delta, isoform CRA_a	chr17:82246198-82246433	10	0.0115971	Cassette	HUVEC
YIF1B	-	hsa:90522	Protein YIF1B	chr19:38306858-38306990	9	0.0116084	Cassette	HUVEC
PTGES3	-	hsa:10728	cDNA FLJ59832, moderately similar to Prostaglandin E synthase 3 (EC 5.3.99.3)	chr12:56664800-56666266	8	0.0118095	A3SS	HUVEC
SEC16A	-	hsa:9919	SEC16A protein	chr9:136445052-136445111	33	0.0118112	Cassette	HUVEC
HCG18	-	hsa:414777	HLA complex group 18 (non-protein coding)	chr6:30326151-30326354	1	0.0118289	A5SS	HUVEC
PRPF3	+	hsa:9129	cDNA, FLJ93335, highly similar to Homo sapiens PRP3 pre-mRNA processing factor 3 homolog (yeast) (PRPF3), mRNA	chr1:150327557-150327637	3-4	0.0118324	AltEnd	HUVEC
DIP2A	+	hsa:23181	Disco-interacting protein 2 homolog A	chr21:46556403-46556519	30	0.0118339	AltEnd	HUVEC
PRPF31	+	hsa:26121	cDNA FLJ59251, highly similar to U4/U6 small nuclear ribonucleoprotein Prp31	chr19:54129185-54129272	14	0.0118549	IR	HUVEC
TAF1C	-	hsa:9013	TATA box-binding protein-associated factor RNA polymerase I subunit C	chr16:84181463-84181592	11	0.0118725	IR	HUVEC
ATP1A1OS	-	hsa:84852	ATP1A1 antisense RNA 1	chr1:116401006-116401130	5	0.01192	IR	HUVEC
UFD1L	-	hsa:7353	cDNA FLJ59614, highly similar to Ubiquitin fusion degradation protein 1 homolog	chr22:19475470-19475496	2	0.0119695	A5SS	HUVEC
ETV5	-	hsa:2119	ETS translocation variant 5	chr3:186095233-186095313	5-6	0.0120157	AltEnd	HUVEC
ACER3	+	hsa:55331	Phytoceramidase, alkaline, isoform CRA_a	chr11:76958979-76959200	5	0.0120471	MXE	HUVEC
SETD8	+	hsa:387893	N-lysine methyltransferase SETD8	chr12:123389147-123389182	2	0.0121662	AltStart	HUVEC
PYROXD1	+	hsa:79912	Uncharacterized protein	chr12:21470346-21470969	13	0.0122237	IR	HUVEC
MIB2	+	hsa:142678	cDNA FLJ60232, highly similar to Ubiquitin ligase protein MIB2 (EC 6.3.2.-)	chr1:1623389-1623431	5	0.0122294	A3SS	HUVEC
TRIQK	-	hsa:286144	HCG20714, isoform CRA_a	chr8:92921503-92921660	4	0.0122592	MXE	HUVEC
ZNF665	-	hsa:79788	Zinc finger protein 665	chr19:53179904-53179984	5-6	0.0123136	AltEnd	HUVEC
ZBTB40	+	hsa:9923	Zinc finger and BTB domain containing 40, isoform CRA_a	chr1:22451851-22452004	1	0.012354	AltStart	HUVEC
ZNF24	-	hsa:7572	Zinc finger protein 24 (KOX 17), isoform CRA_b	chr18:35344360-35344370	1	0.0124114	A5SS	HUVEC
MAP4K4	+	hsa:9448	cDNA FLJ56564, highly similar to Mitogen-activated protein kinase kinase kinase kinase 4 (EC 2.7.11.1)	chr2:101868029-101868037	22	0.0125259	Cassette	HUVEC
PEAK1	-	hsa:79834	Pseudopodium-enriched atypical kinase 1	chr15:77365163-77365225	2	0.01253	Cassette	HUVEC
ODF2L	-	hsa:57489	Outer dense fiber protein 2-like	chr1:86368636-86368722	11	0.0125551	Cassette	HUVEC
HDDC2	-	hsa:51020	HD domain containing 2, isoform CRA_b	chr6:125298714-125298816	3	0.0125812	Cassette	HUVEC
MAP3K5	-	hsa:4217	cDNA FLJ51736, highly similar to Mitogen-activated protein kinase kinase kinase 5 (EC 2.7.11.25)	chr6:136650984-136651091	12	0.0125817	Cassette	HUVEC
MACF1	+	hsa:23499	cDNA FLJ58849, highly similar to Microtubule-actin crosslinking factor 1, isoform 4	chr1:39331203-39340953	43	0.0126109	Cassette_multi	HUVEC
EIF4G3	-	hsa:8672	cDNA FLJ59298, highly similar to Eukaryotic translation initiation factor 4 gamma 3	chr1:21001199-21001279	9-10	0.0126382	AltStart	HUVEC
FTSJ1	+	hsa:24140	Putative tRNA (cytidine(32)/guanosine(34)-2'-O)-methyltransferase	chrx:48482794-48482986	12	0.0126599	IR	HUVEC
PIGN	-	hsa:23556	Phosphatidylinositol glycan, class N, isoform CRA_a	chr18:62162253-62162329	3	0.0126757	MXE	HUVEC
CBS	-	hsa:875	Cystathionine beta-synthase	chr21:43056058-43056099	17-18	0.0126817	Cassette	HUVEC
USP47	+	hsa:55031	Ubiquitin carboxyl-terminal hydrolase 47	chr11:11873800-11873859	2	0.0126966	Cassette	HUVEC
LOC102724560	-	hsa:102724560	cystathionine beta-synthase-like	chr21:6447736-6447777	16-17	0.0127	Cassette	HUVEC
HTATSF1	+	hsa:27336	cDNA FLJ60139, highly similar to Homo sapiens HIV TAT specific factor 1 (HTATSF1), mRNA	chrx:136497624-136497676	2	0.0127228	A3SS	HUVEC
FLNB	+	hsa:2317	Filamin B, beta (Actin binding protein 278), isoform CRA_a	chr3:58131927-58132019	26	0.0127268	Cassette	HUVEC
FHOD3	+	hsa:80206	FH1/FH2 domain-containing protein 3	chr18:36687128-36687178	16	0.0128249	Cassette	HUVEC
HYI	-	hsa:81888	Putative hydroxypyruvate isomerase	chr1:43452903-43453004	3	0.0128576	Cassette	HUVEC
PAWR	-	hsa:5074	PRKC apoptosis WT1 regulator protein	chr12:79604180-79604721	6	0.0128734	AltEnd	HUVEC
SGOL1	-	hsa:151648	Shugoshin-like 1 (S. pombe), isoform CRA_b	chr3:20175005-20175055	8	0.0128834	Cassette	HUVEC
ZC3H14	+	hsa:79882	Nuclear protein UKp68, isoform CRA_a	chr14:88596734-88596808	12	0.0129298	MXE	HUVEC
MTERF	-	hsa:7978	cDNA, FLJ94216, highly similar to Homo sapiens transcription termination factor, mitochondrial(MTERF), nuclear gene encoding mitochondrial protein, mRNA	chr7:91880643-91880657	1	0.0129444	A5SS	HUVEC
GCLM	-	hsa:2730	Glutamate-cysteine ligase, modifier subunit, isoform CRA_a	chr1:93904523-93904588	2	0.0129534	Cassette	HUVEC
FIBP	-	hsa:9158	cDNA FLJ59856, moderately similar to Acidic fibroblast growth factor intracellular-binding protein	chr11:65885509-65885530	5	0.0129662	A5SS	HUVEC
SRSF4	-	hsa:6429	Splicing factor, arginine/serine-rich 4, isoform CRA_b	chr1:29150103-29150192	8	0.0130164	Cassette	HUVEC
RP11-983P16.4				chr12:53053449-53053574	2	0.0130472	A3SS	HUVEC
NBEAL2	+	hsa:23218	cDNA FLJ57099, moderately similar to Neurobeachin-like 1	chr3:46992475-46992555	11	0.0130517	Cassette	HUVEC
DYNLL1	+	hsa:8655	Dynein light chain 1, cytoplasmic	chr12:120496402-120496416	3	0.0130632	A3SS	HUVEC
NUMBL	-	hsa:9253	Numb homolog (Drosophila)-like	chr19:40690460-40690651	2	0.0130751	AltStart	HUVEC
SRPK2	-	hsa:6733	SFRS protein kinase 2, isoform CRA_b	chr7:105125782-105125874	21	0.013173	Cassette	HUVEC
SLC38A1	-	hsa:81539	Solute carrier family 38, member 1, isoform CRA_a	chr12:46254814-46254936	4	0.0131891	Cassette	HUVEC
PRRC2B	+	hsa:84726	Protein PRRC2B	chr9:131494405-131494486	30	0.0132312	Cassette	HUVEC
NBPF15	-	hsa:284565	Neuroblastoma breakpoint family member 16	chr1:144427818-144427911	18	0.0132657	A5SS	HUVEC
KLHL17	+	hsa:339451	cDNA FLJ45680 fis, clone ERLTF2002178, highly similar to Kelch-like protein 17	chr1:964167-964180	11	0.0133143	A5SS	HUVEC
SRSF4	-	hsa:6429	Splicing factor, arginine/serine-rich 4, isoform CRA_b	chr1:29165890-29168638	2	0.0133299	Cassette_multi	HUVEC
MAGED2	+	hsa:10916	Melanoma-associated antigen D2	chrx:54809060-54809223	3	0.01338	AltStart	HUVEC
HMOX2	+	hsa:3163	cDNA FLJ36069 fis, clone TESTI2019406, highly similar to HEME OXYGENASE 2 (EC 1.14.99.3)	chr16:4483637-4483754	3	0.0133928	Cassette	HUVEC
RIT1	-	hsa:6016	GTP-binding protein Rit1	chr1:155910878-155910915	2	0.0134208	AltStart	HUVEC
MFSD6	+	hsa:54842	cDNA FLJ52807	chr2:190415292-190415413	2	0.0134244	Cassette	HUVEC
YAP1	+	hsa:10413	Yes-associated protein isoform 9	chr11:102186018-102186137	5	0.013451	Cassette	HUVEC
TUBA1A	-	hsa:7846	cDNA FLJ53765, highly similar to Tubulin alpha chain	chr12:49188417-49188977	1	0.0134715	A5SS	HUVEC
NBPF15	-	hsa:284565	Neuroblastoma breakpoint family member 16	chr1:144426370-144426450	20	0.0136392	A3SS	HUVEC
SBF2	-	hsa:81846	Myotubularin-related protein 13	chr11:9828126-9828221	29	0.0136551	Cassette	HUVEC
RBM39	-	hsa:9584	cDNA FLJ44170 fis, clone THYMU2035319, highly similar to RNA-binding region-containing protein 2	chr20:35713777-35713857	13-14	0.0137409	AltEnd	HUVEC
C2CD5	-	hsa:9847	C2 domain-containing protein 5	chr12:22458484-22458585	28	0.0137473	Cassette	HUVEC
SLC39A14	+	hsa:23516	Zinc transporter ZIP14	chr8:22379427-22379514	3	0.0137784	Cassette	HUVEC
ARPC1B	+	hsa:10095	Actin related protein 2/3 complex, subunit 1B, 41kDa, isoform CRA_a	chr7:99377338-99377455	2	0.0138229	Cassette	HUVEC
TBC1D14	+	hsa:57533	cDNA FLJ55205, highly similar to TBC1 domain family member 14	chr4:6909768-6909951	2	0.0138305	AltStart	HUVEC
NDUFA12	-	hsa:55967	NADH dehydrogenase [ubiquinone] 1 alpha subcomplex subunit 12	chr12:94994170-94994257	3	0.0138358	Cassette	HUVEC
2016-09-07	+	hsa:989	Septin 7 variant 4	chr7:35832798-35832900	6	0.0139728	Cassette_multi	HUVEC
SLC39A11	-	hsa:201266	Zinc transporter ZIP11	chr17:72822740-72823883	9	0.0139749	AltEnd	HUVEC
ATAD3B	+	hsa:83858	ATPase family AAA domain-containing protein 3B	chr1:1487863-1487914	12	0.0139996	Cassette	HUVEC
RCE1	+	hsa:9986	RCE1 homolog, prenyl protein peptidase (S. cerevisiae), isoform CRA_a	chr11:66845500-66845562	7	0.0140291	Cassette	HUVEC
USP25	+	hsa:29761	Ubiquitin carboxyl-terminal hydrolase 25	chr21:15849777-15849872	20	0.0140447	Cassette_multi	HUVEC
R3HDM1	+	hsa:23518	cDNA FLJ58151, moderately similar to R3H domain-containing protein 1	chr2:135641536-135641604	17	0.0140614	Cassette	HUVEC
FASTK	-	hsa:10922	FAST kinase	chr7:151080437-151080685	1	0.014071	A5SS	HUVEC
WRB	+	hsa:7485	Tail-anchored protein insertion receptor WRB	chr21:39387766-39387855	3	0.0140842	AltStart	HUVEC
PCBP2	+	hsa:5094	cDNA FLJ54752, highly similar to Poly(rC)-binding protein 2	chr12:53474869-53474949	14-15	0.0140874	AltEnd	HUVEC
IP6K2	-	hsa:51447	cDNA FLJ77814	chr3:48694694-48694824	4	0.0140881	Cassette	HUVEC
RAD23A	+	hsa:5886	RAD23 homolog A (S. cerevisiae), isoform CRA_a	chr19:12948497-12948552	4	0.014096	Cassette	HUVEC
KLHDC10	+	hsa:23008	Kelch domain-containing protein 10	chr7:130096921-130097007	2	0.0141315	Cassette	HUVEC
TBL1XR1	-	hsa:79718	F-box-like/WD repeat-containing protein TBL1XR1	chr3:177196340-177196433	2	0.0141741	AltStart	HUVEC
TIAL1	-	hsa:7073	Nucleolysin TIAR	chr10:119593452-119593513	2	0.0141792	Cassette	HUVEC
ZNF239	-	hsa:8187	Zinc finger protein 239, isoform CRA_a	chr10:43573637-43573677	3	0.0143195	Cassette	HUVEC
AKAP11	+	hsa:11215	A-kinase anchor protein 11	chr13:42313047-42313130	10	0.0143384	Cassette	HUVEC
PUSL1	+	hsa:126789	tRNA pseudouridine synthase-like 1	chr1:1308915-1308972	2	0.0143755	Cassette	HUVEC
ZNF518B	-	hsa:85460	Zinc finger protein 518B	chr4:10454805-10454988	2	0.0144055	Cassette	HUVEC
CYLD	+	hsa:1540	Cylindromatosis (Turban tumor syndrome), isoform CRA_b	chr16:50742124-50742216	1	0.0144408	A5SS	HUVEC
FBXO38	+	hsa:81545	F-box only protein 38	chr5:148427213-148427947	15	0.014467	Cassette	HUVEC
SLC25A1	-	hsa:6576	Tricarboxylate transport protein, mitochondrial	chr22:19178387-19178505	2	0.0145169	AltStart	HUVEC
UBE2D2	+	hsa:7322	Ubiquitin-conjugating enzyme E2 D2	chr5:139562244-139562407	2	0.0145225	Cassette	HUVEC
MELK	+	hsa:9833	Maternal embryonic luecine zipper kinase v4	chr9:36657241-36657363	14	0.0146951	Cassette	HUVEC
TMCO4	-	hsa:255104	Transmembrane and coiled-coil domains 4, isoform CRA_d	chr1:19798071-19798215	4	0.0147101	Cassette_multi	HUVEC
RBM5	+	hsa:10181	RNA binding motif protein 5, isoform CRA_a	chr3:50110679-50110770	17	0.0147182	Cassette_multi	HUVEC
JUP	-	hsa:3728	Junction plakoglobin, isoform CRA_a	chr17:41786566-41786588	1	0.0147998	A5SS	HUVEC
WT1	-	hsa:7490	Wilms tumor protein	chr11:32416490-32416540	6	0.0148987	Cassette	HUVEC
CACNB3	+	hsa:784	cDNA FLJ58949, highly similar to Voltage-dependent L-type calcium channel subunit beta-3	chr12:48815574-48815728	2	0.0149286	AltStart	HUVEC
NPNT	+	hsa:255743	Nephronectin	chr4:105912543-105912651	5	0.0150118	Cassette	HUVEC
SP140L	+	hsa:93349	SP140L-2 protein	chr2:230389919-230390023	11	0.0150259	Cassette	HUVEC
PPIA	+	hsa:5478	Peptidyl-prolyl cis-trans isomerase A	chr7:44798748-44798904	2	0.0150971	Cassette	HUVEC
STAMBPL1	+	hsa:57559	cDNA FLJ33359 fis, clone BRACE2005243, highly similar to AMSH-like protease (EC 3.1.2.15)	chr10:88913101-88913458	10	0.0151262	Cassette	HUVEC
NDUFB3	+	hsa:4709	NADH dehydrogenase (Ubiquinone) 1 beta subcomplex, 3, 12kDa, isoform CRA_a	chr2:201073073-201073153	2-3	0.0151657	AltStart	HUVEC
PCSK7	-	hsa:9159	cDNA FLJ39888 fis, clone SPLEN2016533, highly similar to Proprotein convertase subtilisin/kexin type 7 (EC 3.4.21.-)	chr11:117207067-117207160	17	0.0152506	Cassette_multi	HUVEC
PRMT2	+	hsa:3275	Protein arginine N-methyltransferase 2	chr21:46663383-46663554	12	0.0152593	Cassette_multi	HUVEC
SCRIB	-	hsa:23513	Protein scribble homolog	chr8:143807552-143807614	16	0.015353	Cassette	HUVEC
LOC100507547	-	hsa:100507547	uncharacterized LOC100507547	chr6:32154324-32154404	1	0.0153695	AltEnd	HUVEC
RNF41	-	hsa:10193	Ring finger protein 41, isoform CRA_b	chr12:56221760-56221903	1	0.0154724	A5SS	HUVEC
CLIP2	+	hsa:7461	Cytoplasmic linker 2	chr7:74377555-74377635	10-11	0.0155074	AltStart	HUVEC
PBRM1	-	hsa:55193	Protein polybromo-1	chr3:52624897-52624941	19	0.0155075	Cassette	HUVEC
NSD1	+	hsa:64324	Histone-lysine N-methyltransferase, H3 lysine-36 and H4 lysine-20-specific	chr5:177135200-177135941	6	0.0155179	IR	HUVEC
CCDC57	-	hsa:284001	coiled-coil domain containing 57	chr17:82179027-82179189	11	0.0155608	Cassette	HUVEC
LRP5	+	hsa:4041	Low-density lipoprotein receptor-related protein 5	chr11:68375231-68375311	5-6	0.0156093	AltEnd	HUVEC
C8orf59	-	hsa:401466	chromosome 8 open reading frame 59	chr8:85214921-85215037	4	0.0156637	Cassette	HUVEC
SLC26A11	+	hsa:284129	Sodium-independent sulfate anion transporter	chr17:80223180-80223252	5	0.0157272	A3SS	HUVEC
CENPN	+	hsa:55839	Chromosome 16 open reading frame 60, isoform CRA_b	chr16:81007376-81007445	2	0.0157556	AltStart	HUVEC
ARID1B	+	hsa:57492	cDNA FLJ57012, highly similar to AT-rich interactive domain-containing protein 1B	chr6:157174847-157175005	14	0.015775	Cassette	HUVEC
SSB	+	hsa:6741	Autoantigen La	chr2:169815477-169815528	14	0.0157802	Cassette	HUVEC
UGP2	+	hsa:7360	UTP--glucose-1-phosphate uridylyltransferase	chr2:63842539-63842599	3	0.0158027	Cassette	HUVEC
CNTNAP3B	-	hsa:728577	Contactin-associated protein-like 3B	chr9:41920309-41920323	19	0.0158907	A3SS	HUVEC
SEMA4C	-	hsa:54910	Semaphorin-4C	chr2:96869187-96869267	1-2	0.0158992	AltStart	HUVEC
SH3D19	-	hsa:152503	SH3 domain-containing protein 19	chr4:151176525-151176534	9	0.0159305	A5SS	HUVEC
PHTF1	-	hsa:10745	cDNA FLJ60502, highly similar to homeodomain transcription factor 1	chr1:113749506-113749589	4	0.0159459	Cassette	HUVEC
SRSF11	+	hsa:9295	cDNA FLJ58939, highly similar to Splicing factor arginine/serine-rich 11	chr1:70222766-70222798	2-3	0.0159516	Cassette	HUVEC
HDDC2	-	hsa:51020	HD domain containing 2, isoform CRA_b	chr6:125292828-125292841	4	0.0159636	A5SS	HUVEC
SDCCAG3	-	hsa:10807	Serologically defined colon cancer antigen 3	chr9:136408999-136410239	3	0.0160359	MXE	HUVEC
POGLUT1	+	hsa:56983	cDNA FLJ53005, highly similar to CAP10-like 46 kDa protein	chr3:119478420-119478474	5	0.0160824	AltStart	HUVEC
SLFN12	-	hsa:55106	Schlafen family member 12	chr17:35430471-35430510	3	0.0161386	AltStart	HUVEC
AMOTL1	+	hsa:154810	Angiomotin like 1, isoform CRA_a	chr11:94795011-94795160	5	0.0161863	Cassette_multi	HUVEC
UBE2C	+	hsa:11065	cDNA, FLJ92217, highly similar to Homo sapiens ubiquitin-conjugating enzyme E2C (UBE2C), mRNA	chr20:45813033-45813290	2	0.0162524	AltStart	HUVEC
NDUFA11	-	hsa:126328	NADH dehydrogenase [ubiquinone] 1 alpha subcomplex subunit 11	chr19:5901335-5901454	2	0.0162971	Cassette	HUVEC
PPHLN1	+	hsa:51535	Periphilin-1	chr12:42384940-42384996	7	0.0163187	Cassette	HUVEC
SDF2	-	hsa:6388	Stromal cell-derived factor 2, isoform CRA_c	chr17:28651486-28651542	2-3	0.0163582	Cassette	HUVEC
CPSF7	-	hsa:79869	cDNA FLJ57877, highly similar to Cleavage and polyadenylation specificity factor 7	chr11:61421054-61421127	5	0.0163709	Cassette	HUVEC
C1orf52	-	hsa:148423	UPF0690 protein C1orf52	chr1:85258935-85259061	2	0.0164155	Cassette	HUVEC
RNF34	+	hsa:80196	E3 ubiquitin-protein ligase RNF34	chr12:121402742-121402807	2	0.016447	Cassette	HUVEC
SSH3	+	hsa:54961	Slingshot homolog 3 (Drosophila), isoform CRA_f	chr11:67312014-67312069	14	0.0164789	IR	HUVEC
NOP2	-	hsa:4839	Probable 28S rRNA (cytosine(4447)-C(5))-methyltransferase	chr12:6564150-6564248	6	0.0165737	Cassette	HUVEC
DYNLRB1	+	hsa:83658	Dynein light chain roadblock-type 1	chr20:34533524-34533605	5	0.0166179	Cassette	HUVEC
DTNBP1	-	hsa:84062	Dystrobrevin binding protein 1, isoform CRA_b	chr6:15651313-15651408	4	0.0166213	Cassette	HUVEC
NFATC3	+	hsa:4775	cDNA FLJ77451, highly similar to Homo sapiens nuclear factor of activated T-cells, cytoplasmic, calcineurin-dependent 3 (NFATC3), transcript variant 1, mRNA	chr16:68214329-68214432	10	0.0166921	Cassette	HUVEC
[truncated: 375 more rows]

## Sheet: Conserved splicing (52 genes)
AccID	Strand	KeggID	Description	Location	Exon_Number	Adjusted_PValue	Splicing type	cell type
[truncated: 216 more rows]

[truncated: 4 more sheets: Similar splice model (16 genes),  Identical exon skip (9 genes) , Wnt signaling related (genes), Wnt signaling independent(gens)]
